# Supplementary material for: The transcriptional programme controlled by Runx1 during early embryonic blood development
Source: Dev Biol. 2012 Jun 15;366(2):404–19. doi: 10.1016/j.ydbio.2012.03.024 (PMC3430866; doi:10.1016/j.ydbio.2012.03.024)
Supplement: Supplementary file 2 — Supplementary material [file mmc2.xls]

## Sheet: Supplementary_table1
Gene Name	chr	start	end	population2	population3	population4	population2_peakheight	population3_peakheight	population4_peakheight	Populations	Fli1	Gata2	Scl
Itln1	chr1	173471230	173472230	1	1	1	3.43284	2.85714	3.9759	2,3,4	1	0	1
Cd244	chr1	173498658	173499658	1	0	1	2.76119	2.2449	3.37349	2,3,4	0	0	0
Cr2	chr1	197067718	197068718	1	0	1	1.79104	1.32653	5.12048	2,3,4	0	0	0
Snord37	chr10	80640684	80641684	1	0	1	2.23881	1.73469	2.53012	2,3,4	0	0	0
Uhrf1bp1l	chr10	89254577	89255577	1	0	1	1.79104	0.204082	3.49398	2,3,4	1	1	1
Gm5176	chr10	110933365	110934365	1	0	1	1.19403	2.14286	1.86747	2,3,4	0	0	0
Cobl	chr11	12209478	12210478	1	0	1	1.79104	1.02041	4.33735	2,3,4	1	1	0
Adam6a	chr12	114954004	114955004	1	0	1	2.23881	1.83673	1.80723	2,3,4	0	0	0
Zfp386	chr12	116856452	116857452	1	1	1	2.01493	2.2449	2.3494	2,3,4	1	1	1
Gng4	chr13	13949433	13950433	1	0	1	1.1194	0.816327	1.74699	2,3,4	1	0	0
Rnf182	chr13	43758506	43759506	1	1	1	2.31343	2.14286	1.62651	2,3,4	1	1	0
Mast4	chr13	104018019	104019019	0	1	1	1.71642	1.63265	1.50602	2,3,4	0	0	0
Pisd-ps2	chr17	3008145	3009145	1	0	1	2.53731	2.7551	2.83133	2,3,4	0	0	0
Pisd-ps2	chr17	3010049	3011049	1	1	1	3.65672	3.36735	4.27711	2,3,4	0	0	0
Lrpprc	chr17	85175945	85176945	0	1	1	0.597015	1.83673	4.93976	2,3,4	1	1	1
Exoc6	chr19	37636001	37637001	0	1	1	0.746269	1.53061	2.28916	2,3,4	1	1	1
Mettl8	chr2	70840547	70841547	1	0	1	1.64179	1.42857	1.98795	2,3,4	0	0	0
St6galnac5	chr3	152974962	152975962	0	1	1	1.1194	2.04082	3.61446	2,3,4	0	0	0
Lrrc40	chr3	157725088	157726088	1	0	1	1.1194	1.63265	1.80723	2,3,4	0	1	0
Prdm2	chr4	142793264	142794264	1	1	1	1.56716	1.02041	2.53012	2,3,4	1	0	0
Gm13251	chr4	145667105	145668105	1	1	1	2.53731	3.77551	2.77108	2,3,4	0	0	0
Gm13251	chr4	145670466	145671466	0	1	1	1.49254	2.65306	1.86747	2,3,4	0	0	0
Gm13154	chr4	146790456	146791456	1	0	1	2.38806	1.93878	2.46988	2,3,4	0	0	1
Gm13154	chr4	146892962	146893962	1	1	0	5.37313	5.30612	4.6988	2,3,4	0	1	1
Yes1	chr5	33015682	33016682	0	1	1	0.970149	2.14286	6.14458	2,3,4	0	0	0
Pisd	chr5	33076452	33077452	1	0	1	1.9403	1.63265	3.01205	2,3,4	0	0	1
Psapl1	chr5	36431940	36432940	0	1	1	1.56716	2.34694	3.79518	2,3,4	1	0	1
Ptpro	chr6	137445066	137446066	1	0	1	1.86567	1.12245	2.28916	2,3,4	0	0	0
Cttn	chr7	151632983	151633983	0	1	1	0.820896	1.83673	6.3253	2,3,4	1	1	0
Casp12	chr9	5342902	5343902	1	0	1	1.04478	1.02041	1.56627	2,3,4	0	0	0
Scn11a	chr9	119732926	119733926	0	1	1	0.970149	1.42857	4.51807	2,3,4	1	0	1
Cdkn2d	chr9	123833682	123834682	1	0	1	1.9403	1.63265	3.13253	2,3,4	0	0	1
Cdkn2d	chr9	123842860	123843860	1	0	1	2.91045	2.55102	3.25301	2,3,4	0	0	0
Cdkn2d	chr9	123843920	123844920	1	1	1	2.31343	3.46939	3.6747	2,3,4	1	1	1
Hibch	chr1	52941141	52942141	1	0	0	1.26866	1.32653	0.963855	2,3,4	0	0	0
Pisd-ps3	chr11	3026911	3027911	1	0	1	4.92537	2.85714	5.06024	2,3,4	0	0	0
Tns3	chr11	8723263	8724263	1	1	0	1.64179	1.42857	1.08434	2,3,4	0	0	0
Dock2	chr11	34425579	34426579	1	0	0	1.79104	1.73469	0.722892	2,3,4	0	0	0
Nampt	chr12	33516145	33517145	1	0	0	1.71642	1.12245	0.542169	2,3,4	0	0	0
Prl2c4	chr13	12856432	12857432	1	0	1	2.38806	2.65306	1.74699	2,3,4	0	0	0
Rab3c	chr13	111030960	111031960	1	0	0	1.49254	0.816327	0.963855	2,3,4	0	0	0
ENSMUSG00000068790	chr14	4256562	4257562	1	0	0	1.56716	1.42857	0.481928	2,3,4	0	0	0
Gm3383	chr14	6107955	6108955	1	0	0	1.19403	0.612245	0.60241	2,3,4	0	0	0
Gm10406	chr14	7724603	7725603	1	0	0	1.1194	1.12245	1.08434	2,3,4	0	0	0
Gpc6	chr14	117519437	117520437	1	0	0	1.64179	0.918367	0.60241	2,3,4	0	0	0
Dct	chr14	117992737	117993737	1	0	0	1.56716	1.42857	0.722892	2,3,4	0	0	0
Lpp	chr16	24446366	24447366	1	0	1	1.9403	1.73469	1.3253	2,3,4	1	0	0
Pisd-ps2	chr17	3022300	3023300	1	0	1	1.9403	1.83673	1.44578	2,3,4	0	0	0
Pisd-ps2	chr17	3032229	3033229	1	1	1	3.73134	3.06122	2.3494	2,3,4	0	0	0
Trmt61b	chr17	71927498	71928498	1	0	1	1.79104	0.816327	1.14458	2,3,4	0	0	0
Gm10494	chr17	79949120	79950120	1	1	1	2.16418	2.7551	1.3253	2,3,4	0	0	0
Ska1	chr18	74332799	74333799	1	1	1	1.9403	1.83673	1.98795	2,3,4	1	1	0
Trpd52l3	chr19	30058418	30059418	1	0	0	1.34328	0.714286	1.08434	2,3,4	0	0	0
4921531C22Rik	chr2	179718484	179719484	1	1	1	1.9403	1.83673	1.56627	2,3,4	1	1	0
Ndst4	chr3	125216774	125217774	1	0	0	1.64179	0.918367	0.662651	2,3,4	0	0	0
Tmem68	chr4	3350328	3351328	1	0	0	1.79104	1.63265	0.481928	2,3,4	0	0	0
Zfp46	chr4	135824400	135825400	1	0	1	2.16418	1.83673	3.55422	2,3,4	0	0	0
Vmn2r-ps14	chr4	145006546	145007546	1	0	1	2.01493	1.93878	1.50602	2,3,4	0	0	0
Vmn2r-ps14	chr4	145042570	145043570	1	1	0	2.16418	2.65306	2.59036	2,3,4	0	0	0
Gm13212	chr4	145182268	145183268	1	1	0	1.79104	1.73469	1.3253	2,3,4	0	0	0
Gm13154	chr4	146936917	146937917	1	0	0	1.71642	1.63265	1.0241	2,3,4	0	0	0
Gm13154	chr4	146960696	146961696	1	1	1	2.68657	2.2449	2.28916	2,3,4	0	0	0
Rer1	chr4	154455427	154456427	1	0	1	1.86567	1.12245	1.56627	2,3,4	0	0	0
Speer4a	chr5	26336742	26337742	1	0	1	3.50746	3.26531	2.10843	2,3,4	0	1	0
Fras1	chr5	96865127	96866127	1	0	0	1.79104	1.12245	1.38554	2,3,4	0	0	0
Rpia	chr6	70668982	70669982	1	0	1	1.34328	0.714286	1.50602	2,3,4	0	0	0
Snord116	chr7	67007212	67008212	1	0	0	1.71642	1.12245	0.542169	2,3,4	1	0	1
Lig4	chr8	9969999	9970999	1	0	0	1.79104	0.918367	0.903614	2,3,4	0	0	0
Spaca7	chr8	12592242	12593242	1	0	0	2.08955	1.42857	0.843373	2,3,4	0	0	0
6820431F20Rik	chr8	19883976	19884976	1	0	1	1.1194	1.22449	1.0241	2,3,4	1	0	0
Gm15319	chr8	19976244	19977244	1	0	1	1.71642	1.02041	2.04819	2,3,4	1	1	1
BC021891	chr8	128451663	128452663	1	1	1	3.0597	3.67347	2.71084	2,3,4	1	1	0
Mmp20	chr9	7629177	7630177	1	0	0	1.56716	1.22449	0.963855	2,3,4	0	0	0
Mapk6	chr9	75235132	75236132	1	0	0	1.79104	0.918367	1.38554	2,3,4	0	0	0
Cd244	chr1	173497896	173498896	0	1	0	3.50746	3.36735	3.07229	2,3,4	0	0	0
Olfr763	chr10	128445972	128446972	0	1	1	2.53731	3.26531	1.86747	2,3,4	0	1	0
Depdc1b	chr13	109089264	109090264	1	1	0	1.71642	2.34694	1.26506	2,3,4	0	1	0
Mir582	chr13	110237689	110238689	0	1	0	1.1194	1.53061	0.843373	2,3,4	0	0	0
1700112E06Rik	chr14	23168257	23169257	1	0	0	0.895522	1.93878	0.542169	2,3,4	0	0	0
Ctnnd2	chr15	30134364	30135364	1	1	1	1.71642	1.63265	1.14458	2,3,4	1	0	0
Olfr161	chr16	3350930	3351930	0	1	1	0.746269	1.53061	0.903614	2,3,4	0	0	0
4930453N24Rik	chr16	64725722	64726722	0	1	0	1.49254	1.53061	0.60241	2,3,4	0	0	0
Glp1r	chr17	30919437	30920437	0	1	0	1.04478	2.55102	1.0241	2,3,4	0	0	1
Epb4.1l3	chr17	69165195	69166195	1	1	1	1.9403	3.16327	1.26506	2,3,4	0	0	0
Vit	chr17	78995267	78996267	1	1	1	3.13433	3.57143	2.22892	2,3,4	1	1	0
Usp6nl	chr2	6268277	6269277	0	1	0	0.970149	2.34694	0.361446	2,3,4	0	0	0
Cldn11	chr3	31094515	31095515	0	1	0	0.970149	2.04082	0.361446	2,3,4	0	0	0
Chia	chr3	105935945	105936945	0	1	0	1.49254	2.55102	1.14458	2,3,4	0	0	0
Slc25a24	chr3	108906855	108907855	1	1	1	2.01493	2.55102	1.62651	2,3,4	1	0	0
Tmem68	chr4	3349990	3350990	0	1	0	2.16418	2.95918	0.903614	2,3,4	0	0	0
Frmpd1	chr4	45178370	45179370	0	1	0	1.19403	2.04082	0.903614	2,3,4	1	0	0
Gm13152	chr4	146710155	146711155	0	1	0	1.26866	2.65306	1.3253	2,3,4	0	0	0
Gm13154	chr4	146799827	146800827	0	1	0	1.9403	1.93878	1.86747	2,3,4	0	0	0
Gm13154	chr4	146830584	146831584	0	1	0	1.71642	2.34694	1.20482	2,3,4	0	0	0
Gm13154	chr4	146891611	146892611	1	1	0	3.58209	3.67347	2.16867	2,3,4	0	0	0
Abcg3	chr5	105379155	105380155	1	1	1	2.23881	2.14286	1.50602	2,3,4	0	0	0
Abcg2	chr6	58550141	58551141	1	1	1	1.26866	2.14286	1.38554	2,3,4	0	0	0
Mir3106	chr8	16797519	16798519	1	1	1	1.79104	2.55102	1.44578	2,3,4	0	0	0
Ano10	chr9	122146393	122147393	0	1	0	0.671642	1.42857	0.60241	2,3,4	0	0	0
Tsga8	chrX	81053798	81054798	1	1	0	1.41791	3.16327	0.783133	2,3,4	0	0	0
Sox17	chr1	4486368	4487368	0	0	1	0.223881	0.408163	1.86747	4_only	1	0	0
Prdm14	chr1	13144583	13145583	0	0	1	0.373134	0.306122	2.53012	4_only	1	1	1
Lmbrd1	chr1	24740838	24741838	0	0	1	1.64179	1.12245	2.59036	4_only	0	0	0
Tmem131	chr1	36976548	36977548	0	0	1	0.298507	0.204082	1.80723	4_only	1	1	1
Aff3	chr1	38750923	38751923	0	0	1	0.671642	0.306122	2.6506	4_only	1	1	1
Rpl31	chr1	39450240	39451240	0	0	1	0.0746269	0.510204	2.10843	4_only	1	1	1
Rpl31	chr1	39453184	39454184	0	0	1	0.298507	0.204082	2.04819	4_only	1	1	1
Gulp1	chr1	44641639	44642639	0	0	1	1.26866	0.918367	1.74699	4_only	0	0	0
Erbb4	chr1	68551400	68552400	0	0	1	0.522388	1.02041	1.44578	4_only	0	0	0
Ikzf2	chr1	69542595	69543595	0	0	1	1.26866	0.714286	2.71084	4_only	1	1	1
Smarcal1	chr1	72629600	72630600	0	0	1	0.373134	0.510204	2.89157	4_only	0	0	0
Wnt10a	chr1	74849623	74850623	0	0	1	0.373134	0.204082	2.6506	4_only	0	0	0
Fam134a	chr1	75139112	75140112	0	0	1	0.373134	0.306122	2.77108	4_only	0	0	1
Ankzf1	chr1	75188653	75189653	0	0	1	0.447761	0.510204	1.62651	4_only	0	0	0
Utp14b	chr1	78654253	78655253	0	0	1	0.223881	0	1.80723	4_only	0	0	1
Armc9	chr1	88051024	88052024	0	0	1	0.597015	0.612245	1.50602	4_only	1	0	1
1700019O17Rik	chr1	88337095	88338095	0	0	1	0.447761	0.510204	2.22892	4_only	1	0	0
Usp40	chr1	89858047	89859047	0	0	1	0.373134	0.714286	2.71084	4_only	1	1	1
A730008H23Rik	chr1	90161470	90162470	0	0	1	0.820896	0.918367	2.28916	4_only	0	0	0
2002-09-01	chr1	95375205	95376205	0	0	1	0.298507	0.306122	1.92771	4_only	0	0	1
Stk25	chr1	95532196	95533196	0	0	1	0.223881	0.408163	2.59036	4_only	0	0	0
Neu4	chr1	95931656	95932656	0	0	1	0.522388	0.918367	2.6506	4_only	1	1	1
2900060B14Rik	chr1	120355639	120356639	0	0	1	0.223881	0.408163	1.98795	4_only	0	0	0
R3hdm1	chr1	129999116	130000116	0	0	1	0.447761	0.204082	1.50602	4_only	1	0	0
Dyrk3	chr1	133022814	133023814	0	0	1	0.597015	0.510204	2.6506	4_only	1	1	1
Srgap2	chr1	133421664	133422664	0	0	1	0.149254	0.102041	1.86747	4_only	0	1	0
Mfsd4	chr1	133992127	133993127	0	0	1	0.746269	0.510204	2.40964	4_only	1	1	1
Camsap1l1	chr1	138242459	138243459	0	0	1	0.597015	0.408163	1.98795	4_only	0	0	0
Nek7	chr1	140458311	140459311	0	0	1	0.671642	0.510204	1.62651	4_only	0	0	0
Edem3	chr1	153602017	153603017	0	0	1	0.149254	0	1.98795	4_only	1	0	1
1700025G04Rik	chr1	153862730	153863730	0	0	1	1.1194	0.918367	1.44578	4_only	1	1	1
Cep350	chr1	157820564	157821564	0	0	1	0.597015	0.408163	2.16867	4_only	0	0	0
Mpzl1	chr1	167564334	167565334	0	0	1	0.149254	0.204082	2.53012	4_only	0	0	0
Cd244	chr1	173482436	173483436	0	0	1	0.895522	0.918367	1.68675	4_only	0	0	0
Cd244	chr1	173491315	173492315	0	0	1	1.49254	1.83673	3.91566	4_only	1	1	1
Cd244	chr1	173495593	173496593	0	0	1	2.53731	2.65306	3.49398	4_only	0	0	0
Ccdc19	chr1	174443992	174444992	0	0	1	0.223881	0.408163	1.92771	4_only	1	1	1
Ahctf1	chr1	181784394	181785394	0	0	1	0.447761	0.306122	2.53012	4_only	1	1	1
BC031781	chr1	182780815	182781815	0	0	1	0.373134	0.204082	2.3494	4_only	2	1	1
Cnih3	chr1	183302473	183303473	0	0	1	0.597015	1.22449	2.10843	4_only	1	1	1
Ahi1	chr10	20774570	20775570	0	0	1	0.373134	0.306122	3.01205	4_only	1	1	1
Rps12	chr10	23506946	23507946	0	0	1	0.149254	0.612245	1.62651	4_only	1	0	1
Cenpw	chr10	29920212	29921212	0	0	1	0.223881	0.510204	3.01205	4_only	1	0	0
Wisp3	chr10	38891481	38892481	0	0	1	0.522388	0.612245	2.3494	4_only	1	0	0
LOC100302688	chr10	59907885	59908885	0	0	1	0.223881	0.510204	2.40964	4_only	0	0	0
Adarb1	chr10	76846460	76847460	0	0	1	1.26866	1.53061	1.80723	4_only	0	0	0
Wdr18	chr10	79409662	79410662	0	0	1	0.149254	0.102041	2.6506	4_only	0	0	0
Polr2e	chr10	79495799	79496799	0	0	1	0.597015	0.306122	1.68675	4_only	1	1	1
Scamp4	chr10	80065756	80066756	0	0	1	0.597015	0.612245	2.28916	4_only	1	0	1
Csnk1g2	chr10	80085069	80086069	0	0	1	0.0746269	0	2.3494	4_only	0	0	0
Mobkl2a	chr10	80160576	80161576	0	0	1	0.149254	0.102041	3.55422	4_only	1	1	1
Dohh	chr10	80844761	80845761	0	0	1	0.0746269	0.204082	2.46988	4_only	1	1	1
Ncln	chr10	80959084	80960084	0	0	1	0.298507	0.102041	2.04819	4_only	0	0	0
Sirt6	chr10	81090132	81091132	0	0	1	0.298507	0.510204	2.04819	4_only	1	0	0
Slc41a2	chr10	82711722	82712722	0	0	1	0.671642	1.02041	2.40964	4_only	0	0	0
Eea1	chr10	95544875	95545875	0	0	1	0.522388	0.714286	2.59036	4_only	0	1	0
Tbk1	chr10	121006038	121007038	0	0	1	0.597015	0.918367	3.19277	4_only	1	1	1
Esyt1	chr10	127953746	127954746	0	0	1	0.522388	0.306122	1.56627	4_only	0	0	0
Urgcp	chr11	5661840	5662840	0	0	1	0.447761	0.306122	3.07229	4_only	0	0	1
Abca13	chr11	9216628	9217628	0	0	1	1.04478	0.612245	1.44578	4_only	0	0	0
Fignl1	chr11	11736832	11737832	0	0	1	0.820896	0.102041	4.21687	4_only	1	1	1
Sertad2	chr11	20484890	20485890	0	0	1	0.895522	0.612245	2.22892	4_only	0	0	0
Sertad2	chr11	20531294	20532294	0	0	1	0.0746269	0.408163	2.04819	4_only	0	0	0
1110067D22Rik	chr11	20796508	20797508	0	0	1	0.447761	1.53061	8.07229	4_only	1	1	1
B3gnt2	chr11	22709800	22710800	0	0	1	1.1194	0.816327	2.3494	4_only	1	1	1
4931440F15Rik	chr11	29674793	29675793	0	0	1	0.447761	0.510204	1.50602	4_only	1	0	0
Spnb2	chr11	30066178	30067178	0	0	1	0.671642	0.204082	2.53012	4_only	1	1	1
Nprl3	chr11	32165114	32166114	0	0	1	0.820896	0.816327	1.44578	4_only	1	1	1
Tcf7	chr11	52118782	52119782	0	0	1	0.298507	0.612245	1.74699	4_only	1	1	1
Hand1	chr11	57725189	57726189	0	0	1	1.04478	0.918367	2.89157	4_only	1	0	1
Trim17	chr11	58773686	58774686	0	0	1	0.0746269	0.306122	1.56627	4_only	0	0	0
Smcr7	chr11	60541666	60542666	0	0	1	0.223881	0.102041	1.80723	4_only	0	0	0
Tmem11	chr11	60692189	60693189	0	0	1	0.298507	0.510204	2.83133	4_only	0	0	1
Slc47a2	chr11	61162855	61163855	0	0	1	1.19403	0.408163	1.92771	4_only	0	0	0
Epn2	chr11	61416178	61417178	0	0	1	0.746269	0.612245	5.96386	4_only	1	1	1
Akap10	chr11	61770042	61771042	0	0	1	0.223881	0.306122	1.56627	4_only	0	0	0
Pigl	chr11	62279955	62280955	0	0	1	0.373134	0.612245	3.19277	4_only	1	1	1
Elac2	chr11	64614858	64615858	0	0	1	0.895522	0.816327	2.46988	4_only	1	1	1
Gas7	chr11	67402330	67403330	0	0	1	0.373134	0.204082	1.92771	4_only	1	0	1
Lsmd1	chr11	69209383	69210383	0	0	1	0.223881	0.306122	1.98795	4_only	0	0	0
Kdm6b	chr11	69232180	69233180	0	0	1	0.223881	0.306122	1.74699	4_only	0	0	0
Kdm6b	chr11	69273546	69274546	0	0	1	0.671642	0.612245	3.13253	4_only	0	0	0
Dlg4	chr11	69834205	69835205	0	0	1	0.149254	0.306122	2.16867	4_only	0	0	0
Slc16a13	chr11	70034527	70035527	0	0	1	0.298507	0	2.28916	4_only	0	0	0
Mink1	chr11	70401385	70402385	0	0	1	0.895522	0.612245	1.86747	4_only	0	0	0
Dhx33	chr11	70817854	70818854	0	0	1	0.298507	0.918367	1.26506	4_only	1	0	0
Wscd1	chr11	71596137	71597137	0	0	1	0.820896	0.714286	1.92771	4_only	0	0	0
Spns2	chr11	72288881	72289881	0	0	1	0.522388	0.408163	1.86747	4_only	1	1	1
Spns2	chr11	72295431	72296431	0	0	1	0.671642	0.306122	1.92771	4_only	0	0	0
Spns2	chr11	72298083	72299083	0	0	1	0.820896	0.714286	1.92771	4_only	1	1	1
P2rx1	chr11	72812214	72813214	0	0	1	0.447761	0.612245	2.10843	4_only	1	1	1
Rap1gap2	chr11	74360530	74361530	0	0	1	0.671642	0.612245	2.16867	4_only	1	1	1
Mir132	chr11	74986875	74987875	0	0	1	0.447761	0.204082	2.10843	4_only	0	0	0
Mir144	chr11	77883190	77884190	0	0	1	0.298507	0.510204	2.77108	4_only	0	0	0
Nlk	chr11	78496170	78497170	0	0	1	0.895522	1.22449	1.50602	4_only	0	0	0
Ksr1	chr11	78901856	78902856	0	0	1	0.373134	0.510204	1.80723	4_only	1	0	0
Pigw	chr11	84693120	84694120	0	0	1	0	0	1.50602	4_only	1	0	0
Ints2	chr11	86099261	86100261	0	0	1	1.41791	1.32653	1.92771	4_only	0	0	0
Cltc	chr11	86570945	86571945	0	0	1	0.149254	0	2.16867	4_only	1	1	1
Mtmr4	chr11	87405544	87406544	0	0	1	0.298507	0.408163	2.83133	4_only	0	0	0
Cuedc1	chr11	87959123	87960123	0	0	1	0.671642	0.816327	2.83133	4_only	1	1	1
Cuedc1	chr11	87975545	87976545	0	0	1	0.597015	0.204082	2.22892	4_only	0	0	0
Cuedc1	chr11	87977796	87978796	0	0	1	0.298507	0.408163	1.56627	4_only	1	1	1
Tac4	chr11	95120507	95121507	0	0	1	0.223881	0	2.77108	4_only	1	0	0
Myst2	chr11	95170784	95171784	0	0	1	0.223881	0.510204	2.53012	4_only	0	0	0
Phb	chr11	95527952	95528952	0	0	1	0.447761	0.510204	2.22892	4_only	1	0	0
Gm11517	chr11	96664492	96665492	0	0	1	0.522388	0.306122	1.38554	4_only	0	0	0
D030028A08Rik	chr11	96809292	96810292	0	0	1	0.895522	1.02041	3.01205	4_only	1	1	1
Kpnb1	chr11	97049105	97050105	0	0	1	0.373134	0.306122	2.71084	4_only	1	0	1
Ormdl3	chr11	98448409	98449409	0	0	1	0.373134	0.306122	1.92771	4_only	0	0	0
Rara	chr11	98803377	98804377	0	0	1	0.223881	0.612245	1.98795	4_only	1	0	0
Rab5c	chr11	100599408	100600408	0	0	1	0.820896	0.612245	1.62651	4_only	0	0	0
Stat5a	chr11	100740991	100741991	0	0	1	0.597015	0.510204	1.98795	4_only	0	0	0
Ccr10	chr11	101035042	101036042	0	0	1	0	0.306122	2.3494	4_only	0	0	0
Wnk4	chr11	101121357	101122357	0	0	1	0	0.204082	1.68675	4_only	0	1	1
Rnd2	chr11	101346714	101347714	0	0	1	0.373134	0.204082	2.10843	4_only	1	1	1
Meox1	chr11	101746480	101747480	0	0	1	0.373134	0.714286	2.16867	4_only	0	0	0
Mpp2	chr11	101949736	101950736	0	0	1	0.223881	0.510204	4.27711	4_only	0	0	0
Slc4a1	chr11	102229649	102230649	0	0	1	0.223881	0.306122	1.62651	4_only	0	0	0
Itga2b	chr11	102331285	102332285	0	0	1	0.522388	0.918367	2.16867	4_only	1	1	1
Hexim2	chr11	102997383	102998383	0	0	1	0.597015	0.714286	2.71084	4_only	0	1	1
Wnt3	chr11	103705170	103706170	0	0	1	0.597015	0.306122	2.04819	4_only	0	0	0
Itgb3	chr11	104472892	104473892	0	0	1	0.895522	0.612245	3.73494	4_only	1	1	1
Itgb3	chr11	104480081	104481081	0	0	1	0.149254	0.306122	1.92771	4_only	1	1	1
Limd2	chr11	106020625	106021625	0	0	1	0.223881	0.204082	1.26506	4_only	1	0	1
Ccdc45	chr11	106650114	106651114	0	0	1	0.522388	0.306122	3.07229	4_only	1	0	0
Prkca	chr11	108009809	108010809	0	0	1	0.447761	0.714286	2.77108	4_only	1	1	1
D11Wsu47e	chr11	113545188	113546188	0	0	1	0.447761	0.306122	2.04819	4_only	0	0	0
Cd300a	chr11	114768903	114769903	0	0	1	0.447761	0.612245	2.16867	4_only	0	0	0
Unk	chr11	115891275	115892275	0	0	1	0.671642	0.408163	2.46988	4_only	1	0	0
Wbp2	chr11	115948226	115949226	0	0	1	0.671642	0.408163	2.22892	4_only	0	0	0
Gm7367	chr11	116295132	116296132	0	0	1	0.373134	0.102041	2.59036	4_only	0	0	0
BC018473	chr11	116614295	116615295	0	0	1	2.08955	1.32653	2.71084	4_only	0	0	0
Cbx8	chr11	118914446	118915446	0	0	1	0.223881	0.204082	2.16867	4_only	0	0	0
2310003H01Rik	chr11	120267166	120268166	0	0	1	1.41791	0	1.26506	4_only	1	1	1
P4hb	chr11	120434370	120435370	0	0	1	0.522388	0.612245	1.98795	4_only	0	0	0
Wdr45l	chr11	121215554	121216554	0	0	1	0.522388	0.204082	1.92771	4_only	0	0	1
Zfp750	chr11	121391039	121392039	0	0	1	0.373134	0.306122	1.50602	4_only	0	0	1
Atad2b	chr12	4983263	4984263	0	0	1	0.895522	0.714286	1.56627	4_only	0	0	0
Pum2	chr12	8643696	8644696	0	0	1	0.298507	0.714286	1.62651	4_only	1	0	0
Colec11	chr12	29302102	29303102	0	0	1	0.298507	0.102041	1.68675	4_only	1	0	1
Pnpla8	chr12	45369610	45370610	0	0	1	0.0746269	0.408163	1.80723	4_only	0	0	0
Hectd1	chr12	52930775	52931775	0	0	1	0.149254	0.306122	1.56627	4_only	0	0	1
Sstr1	chr12	59320072	59321072	0	0	1	1.04478	0.612245	2.59036	4_only	0	0	0
Sav1	chr12	71088209	71089209	0	0	1	0.373134	0.612245	1.80723	4_only	0	0	0
Syt16	chr12	75125330	75126330	0	0	1	0.298507	0.612245	1.50602	4_only	0	0	0
4933426M11Rik	chr12	81879525	81880525	0	0	1	0.373134	0.612245	1.68675	4_only	1	1	1
2410016O06Rik	chr12	85305590	85306590	0	0	1	0.746269	0.816327	1.92771	4_only	0	1	0
Snw1	chr12	88813112	88814112	0	0	1	0.373134	1.02041	1.62651	4_only	1	0	0
Ston2	chr12	92984318	92985318	0	0	1	0.373134	0.714286	1.56627	4_only	1	1	1
Foxn3	chr12	100512705	100513705	0	0	1	0.820896	1.73469	1.50602	4_only	0	1	1
Calm1	chr12	101437502	101438502	0	0	1	0.223881	0.408163	2.6506	4_only	0	0	1
4831426I19Rik	chr12	106239096	106240096	0	0	1	0.373134	0.408163	1.74699	4_only	1	0	0
Rcor1	chr12	112277143	112278143	0	0	1	0.149254	0.306122	1.68675	4_only	1	0	0
Inf2	chr12	113837352	113838352	0	0	1	0.223881	0.510204	3.91566	4_only	1	1	1
Gm10421	chr12	118245764	118246764	0	0	1	1.1194	0.714286	6.26506	4_only	0	0	0
Gm10421	chr12	118246375	118247375	0	0	1	0.746269	0.306122	1.62651	4_only	0	0	0
Elmo1	chr13	20275364	20276364	0	0	1	0.298507	0.714286	1.50602	4_only	1	1	1
Trim27	chr13	21292318	21293318	0	0	1	0.522388	0.306122	1.62651	4_only	0	0	1
Gpx6	chr13	21418762	21419762	0	0	1	1.49254	1.12245	3.79518	4_only	0	0	0
Abt1	chr13	23504535	23505535	0	0	1	0.597015	1.42857	2.10843	4_only	0	0	0
Btn1a1	chr13	23551151	23552151	0	0	1	0.522388	0.918367	1.74699	4_only	0	0	0
Hist1h4h	chr13	23622791	23623791	0	0	1	0.0746269	0.510204	2.46988	4_only	1	0	1
Scgn	chr13	24147828	24148828	0	0	1	0.522388	0.306122	1.50602	4_only	0	0	0
BC024659	chr13	41345028	41346028	0	0	1	0.223881	0.102041	1.44578	4_only	0	0	0
Tbc1d7	chr13	43287125	43288125	0	0	1	0.671642	0.510204	3.01205	4_only	1	1	1
Tbc1d7	chr13	43288464	43289464	0	0	1	0.597015	0.510204	2.6506	4_only	1	1	1
Nup153	chr13	46823186	46824186	0	0	1	0.447761	0.306122	1.50602	4_only	1	0	0
Bicd2	chr13	49436549	49437549	0	0	1	0.298507	0.204082	2.10843	4_only	0	0	0
Iars	chr13	49863480	49864480	0	0	1	0.746269	1.12245	2.10843	4_only	0	0	0
Cks2	chr13	51740103	51741103	0	0	1	0.0746269	0.510204	3.61446	4_only	1	0	0
Cks2	chr13	51740808	51741808	0	0	1	0.223881	0.204082	2.46988	4_only	0	0	1
Gadd45g	chr13	51937111	51938111	0	0	1	0.447761	0.408163	2.40964	4_only	0	0	0
4833439L19Rik	chr13	54666533	54667533	0	0	1	0.149254	0.510204	2.16867	4_only	1	0	0
Rnf44	chr13	54795742	54796742	0	0	1	0.298507	0.816327	3.31325	4_only	0	0	0
Lman2	chr13	55464100	55465100	0	0	1	0.298507	0.408163	1.20482	4_only	0	0	0
Etohd2	chr13	59871104	59872104	0	0	1	0.447761	0.510204	3.37349	4_only	1	0	0
Ptch1	chr13	63629619	63630619	0	0	1	0.373134	0.714286	2.40964	4_only	1	0	1
Adcy2	chr13	69067341	69068341	0	0	1	0.597015	1.12245	3.37349	4_only	1	0	1
Ell2	chr13	75908850	75909850	0	0	1	0.746269	0.918367	1.38554	4_only	1	1	1
Mctp1	chr13	76730948	76731948	0	0	1	0.746269	0.306122	1.92771	4_only	0	1	1
Mef2c	chr13	83596962	83597962	0	0	1	1.19403	1.02041	2.3494	4_only	0	0	0
Mef2c	chr13	83607766	83608766	0	0	1	1.26866	1.22449	1.3253	4_only	0	1	0
F2r	chr13	96388366	96389366	0	0	1	0	0.102041	1.50602	4_only	0	0	1
Rgnef	chr13	98894405	98895405	0	0	1	0.746269	0.306122	1.98795	4_only	0	0	0
Sgtb	chr13	104929675	104930675	0	0	1	0.820896	0.612245	1.74699	4_only	1	0	0
Ipo11	chr13	107683287	107684287	0	0	1	0.597015	1.32653	2.10843	4_only	0	0	0
Pde4d	chr13	109457283	109458283	0	0	1	0.223881	0.714286	2.22892	4_only	1	0	0
Paip1	chr13	120228466	120229466	0	0	1	0.746269	1.42857	1.38554	4_only	0	0	0
Rpp14	chr14	8896584	8897584	0	0	1	0.895522	1.02041	1.98795	4_only	1	0	0
Oxsm	chr14	17105600	17106600	0	0	1	0.970149	1.02041	1.92771	4_only	0	0	0
Eaf1	chr14	32309330	32310330	0	0	1	0.223881	0.510204	1.92771	4_only	1	1	1
Bmpr1a	chr14	35321350	35322350	0	0	1	1.1194	1.22449	3.55422	4_only	0	1	1
Ptger2	chr14	45630912	45631912	0	0	1	0.373134	0.306122	1.56627	4_only	1	1	1
Cebpe	chr14	55324677	55325677	0	0	1	0.0746269	0.102041	2.59036	4_only	0	1	1
Dhrs4	chr14	56011176	56012176	0	0	1	0.223881	1.02041	3.43373	4_only	1	1	1
Gmpr2	chr14	56290803	56291803	0	0	1	0.820896	0.918367	2.59036	4_only	0	0	0
Cenpj	chr14	57190606	57191606	0	0	1	0.373134	0.612245	1.68675	4_only	0	0	0
Defb48	chr14	63559531	63560531	0	0	1	0.671642	0.714286	2.04819	4_only	1	0	0
Ints9	chr14	65568608	65569608	0	0	1	0.671642	0.306122	2.16867	4_only	1	1	0
2610301G19Rik	chr14	70530714	70531714	0	0	1	0.223881	0.204082	1.44578	4_only	1	0	1
Dok2	chr14	71175747	71176747	0	0	1	0.298507	0	2.3494	4_only	0	1	0
Rcbtb2	chr14	73523529	73524529	0	0	1	1.1194	1.02041	1.92771	4_only	1	1	1
Med4	chr14	73909525	73910525	0	0	1	0.149254	0.102041	1.62651	4_only	1	0	0
Serp2	chr14	76968998	76969998	0	0	1	0.522388	1.02041	1.68675	4_only	1	1	1
Tdrd3	chr14	87949706	87950706	0	0	1	0.597015	0.816327	1.50602	4_only	0	0	0
Klf12	chr14	100246750	100247750	0	0	1	0.895522	0.714286	1.98795	4_only	1	1	0
Gpc6	chr14	116674814	116675814	0	0	1	1.41791	1.53061	1.50602	4_only	0	0	0
Lifr	chr15	7167020	7168020	0	0	1	0.671642	0.714286	3.49398	4_only	1	0	0
Vps13b	chr15	35443331	35444331	0	0	1	0.746269	1.02041	1.3253	4_only	0	0	0
Ywhaz	chr15	36648983	36649983	0	0	1	0.298507	0.408163	1.50602	4_only	1	1	1
Grhl2	chr15	37132800	37133800	0	0	1	1.34328	0.816327	2.10843	4_only	0	0	0
Azin1	chr15	38473245	38474245	0	0	1	0.298507	0.816327	1.80723	4_only	0	0	0
Dpys	chr15	39633277	39634277	0	0	1	0.373134	0.714286	1.86747	4_only	0	0	0
Mtss1	chr15	58896555	58897555	0	0	1	0.671642	0.204082	1.80723	4_only	0	0	1
Ptk2	chr15	73272785	73273785	0	0	1	0.373134	0.102041	1.3253	4_only	1	0	0
Zfp623	chr15	75771189	75772189	0	0	1	0.447761	0.204082	1.86747	4_only	0	0	1
Scrib	chr15	75899984	75900984	0	0	1	0.597015	0.204082	2.89157	4_only	1	0	1
Maf1	chr15	76181465	76182465	0	0	1	0.597015	0.306122	3.55422	4_only	0	0	1
Txn2	chr15	77737150	77738150	0	0	1	0.522388	0.204082	1.50602	4_only	0	0	0
Mpst	chr15	78243524	78244524	0	0	1	0.447761	0.102041	1.80723	4_only	0	0	0
Atf4	chr15	80085673	80086673	0	0	1	0.223881	0.204082	2.16867	4_only	1	0	1
Sgsm3	chr15	80857749	80858749	0	0	1	0.373134	0.918367	2.40964	4_only	0	0	0
Mkl1	chr15	80877956	80878956	0	0	1	0.447761	0.204082	1.50602	4_only	1	1	1
Xrcc6	chr15	81846711	81847711	0	0	1	0.447761	0.102041	2.10843	4_only	0	1	1
Fam109b	chr15	82172347	82173347	0	0	1	0.373134	0.306122	3.07229	4_only	1	1	1
Parvb	chr15	84094024	84095024	0	0	1	0.522388	0.612245	1.68675	4_only	1	1	1
Rabl2	chr15	89422278	89423278	0	0	1	0.149254	0.612245	1.62651	4_only	1	0	1
Adamts20	chr15	94283253	94284253	0	0	1	0.746269	0.612245	1.74699	4_only	1	1	1
Ano6	chr15	95668825	95669825	0	0	1	0.522388	0.204082	2.04819	4_only	1	1	1
Ddx23	chr15	98493248	98494248	0	0	1	0.447761	0.510204	1.3253	4_only	0	0	1
Zfp740	chr15	102033404	102034404	0	0	1	0.447761	0.102041	2.16867	4_only	0	0	0
Espl1	chr15	102126492	102127492	0	0	1	0.0746269	0.204082	1.56627	4_only	0	0	0
Calcoco1	chr15	102552406	102553406	0	0	1	0.447761	0.408163	2.46988	4_only	0	0	0
Cbx5	chr15	103070031	103071031	0	0	1	0.223881	0.306122	2.40964	4_only	0	0	0
Nfe2	chr15	103088705	103089705	0	0	1	0.223881	0.510204	3.73494	4_only	1	1	1
Zfp385a	chr15	103169788	103170788	0	0	1	0.0746269	0.102041	4.87952	4_only	1	1	1
Zfp385a	chr15	103170160	103171160	0	0	1	0.0746269	0.306122	2.10843	4_only	1	1	1
Trap1	chr16	4074730	4075730	0	0	1	0.746269	0.816327	2.10843	4_only	1	1	1
Trap1	chr16	4077741	4078741	0	0	1	0.447761	0.408163	2.04819	4_only	0	0	1
Zc3h7a	chr16	11176423	11177423	0	0	1	0.522388	0.306122	1.86747	4_only	0	0	0
Mir1945	chr16	11254246	11255246	0	0	1	0.298507	0.306122	1.92771	4_only	1	0	1
Mir193b	chr16	13419932	13420932	0	0	1	0.671642	0.816327	1.86747	4_only	1	1	1
Ap2m1	chr16	20535235	20536235	0	0	1	0.522388	0.204082	2.77108	4_only	1	0	0
Hes1	chr16	30063627	30064627	0	0	1	0.149254	0	2.22892	4_only	0	0	0
Acap2	chr16	31159081	31160081	0	0	1	0.746269	1.12245	1.56627	4_only	0	0	0
Ppp1r2	chr16	31274998	31275998	0	0	1	0.298507	0.204082	2.3494	4_only	0	0	0
Tctex1d2	chr16	32419624	32420624	0	0	1	0.298507	0.510204	1.68675	4_only	1	0	0
Pcyt1a	chr16	32430766	32431766	0	0	1	0.373134	0.612245	1.92771	4_only	0	0	0
Zdhhc19	chr16	32509635	32510635	0	0	1	0.447761	0.510204	2.6506	4_only	1	1	1
Dirc2	chr16	35677631	35678631	0	0	1	1.1194	0.510204	2.6506	4_only	1	1	1
Arhgap31	chr16	38653549	38654549	0	0	1	1.04478	0.102041	2.22892	4_only	0	1	0
BC002163	chr16	42875033	42876033	0	0	1	0.223881	0.204082	1.3253	4_only	0	0	0
Pcnp	chr16	56029729	56030729	0	0	1	0.447761	0.408163	1.50602	4_only	0	0	0
Nrip1	chr16	76323844	76324844	0	0	1	0.522388	0.408163	1.92771	4_only	1	0	1
Tiam1	chr16	89872288	89873288	0	0	1	0.298507	0.306122	2.04819	4_only	0	0	0
Ifngr2	chr16	91534729	91535729	0	0	1	0.746269	0.816327	1.50602	4_only	0	0	0
Itsn1	chr16	91826045	91827045	0	0	1	0.820896	0.714286	3.37349	4_only	1	0	0
Fam165b	chr16	92301308	92302308	0	0	1	0.373134	0.510204	1.56627	4_only	1	1	0
Runx1	chr16	92801808	92802808	0	0	1	0.597015	1.12245	1.80723	4_only	1	1	1
Runx1	chr16	92822320	92823320	0	0	1	0.447761	0.408163	3.25301	4_only	1	1	1
Dscr3	chr16	94748221	94749221	0	0	1	0.298507	0.306122	1.80723	4_only	1	0	0
Dyrk1a	chr16	94919821	94920821	0	0	1	0.895522	0.918367	7.95181	4_only	1	0	1
Dyrk1a	chr16	94920650	94921650	0	0	1	0.447761	0.816327	3.43373	4_only	0	0	0
Ets2	chr16	96048968	96049968	0	0	1	0.149254	0.714286	1.44578	4_only	1	0	1
Psmg1	chr16	96082855	96083855	0	0	1	0.298507	0.612245	2.28916	4_only	1	1	1
Pisd-ps2	chr17	3013601	3014601	0	0	1	1.79104	1.63265	1.86747	4_only	0	0	0
Pisd-ps2	chr17	3084255	3085255	0	0	1	0.746269	1.22449	2.71084	4_only	1	0	1
Scaf8	chr17	3114664	3115664	0	0	1	0	0	1.86747	4_only	1	0	1
Pde10a	chr17	8990495	8991495	0	0	1	0.597015	0.714286	1.62651	4_only	1	1	1
Agpat4	chr17	12229934	12230934	0	0	1	0.522388	0.306122	1.68675	4_only	0	0	0
Tbp	chr17	15636689	15637689	0	0	1	0.597015	0.408163	1.98795	4_only	1	0	1
Srrm2	chr17	23939637	23940637	0	0	1	0.149254	0.102041	1.98795	4_only	0	0	1
Amdhd2	chr17	24300524	24301524	0	0	1	0.149254	0.204082	2.46988	4_only	0	0	1
Stub1	chr17	25970176	25971176	0	0	1	0.223881	0.306122	1.74699	4_only	0	0	0
Luc7l	chr17	26456921	26457921	0	0	1	2.38806	1.83673	2.89157	4_only	1	1	0
Snrpc	chr17	27976839	27977839	0	0	1	0.149254	0.510204	1.62651	4_only	1	1	0
Mdga1	chr17	29996852	29997852	0	0	1	0.597015	1.02041	3.13253	4_only	1	1	1
Gm6402	chr17	30472633	30473633	0	0	1	0.970149	1.12245	1.86747	4_only	0	0	0
Gm6402	chr17	30484044	30485044	0	0	1	1.19403	0.408163	1.56627	4_only	1	1	0
U2af1	chr17	31795717	31796717	0	0	1	0.298507	0.612245	1.68675	4_only	0	0	1
Zfp870	chr17	33028146	33029146	0	0	1	0.0746269	0.612245	1.38554	4_only	0	0	0
B3galt4	chr17	34088016	34089016	0	0	1	0.373134	0.612245	1.56627	4_only	0	0	1
Dhx16	chr17	36016558	36017558	0	0	1	0.597015	0.306122	2.95181	4_only	0	0	1
A930015D03Rik	chr17	36133880	36134880	0	0	1	0.0746269	0.408163	2.22892	4_only	1	1	0
Rpp21	chr17	36368139	36369139	0	0	1	1.26866	0.918367	3.91566	4_only	0	0	0
Clic5	chr17	44393520	44394520	0	0	1	0.373134	0.816327	3.55422	4_only	1	0	1
Cdc5l	chr17	45487686	45488686	0	0	1	1.1194	1.22449	1.86747	4_only	0	1	0
Mrps18a	chr17	46210786	46211786	0	0	1	0.298507	0.306122	1.80723	4_only	1	0	1
Ccnd3	chr17	47658485	47659485	0	0	1	0.373134	0.102041	1.98795	4_only	1	1	1
Treml4	chr17	48411533	48412533	0	0	1	0.298507	0.102041	1.50602	4_only	1	1	1
Fem1a	chr17	56395906	56396906	0	0	1	0.447761	0.306122	2.22892	4_only	1	0	0
Lonp1	chr17	56766103	56767103	0	0	1	0.597015	0.204082	1.62651	4_only	0	1	1
Fert2	chr17	64167833	64168833	0	0	1	0.522388	1.02041	2.53012	4_only	1	1	1
Dlgap1	chr17	70838133	70839133	0	0	1	0.746269	0.612245	2.3494	4_only	1	1	1
Emilin2	chr17	71614052	71615052	0	0	1	0.373134	0.510204	1.92771	4_only	1	1	1
Lclat1	chr17	73491802	73492802	0	0	1	1.04478	0.510204	1.68675	4_only	0	1	1
Slc30a6	chr17	74794128	74795128	0	0	1	0.298507	0.612245	1.80723	4_only	0	0	0
Calm2	chr17	87846365	87847365	0	0	1	0.298507	0.204082	3.49398	4_only	1	1	1
Msh6	chr17	88373953	88374953	0	0	1	0.298507	0.204082	3.43373	4_only	1	0	1
Arhgap12	chr18	5989756	5990756	0	0	1	0.522388	0.714286	1.92771	4_only	1	0	0
Thoc1	chr18	9957824	9958824	0	0	1	0.447761	1.02041	2.10843	4_only	1	0	1
Gypc	chr18	32698006	32699006	0	0	1	0.223881	0.306122	1.62651	4_only	1	0	1
Diap1	chr18	38085502	38086502	0	0	1	0.298507	0.612245	2.46988	4_only	1	1	1
Ndfip1	chr18	38654424	38655424	0	0	1	0.597015	0.510204	2.10843	4_only	0	1	1
Ccdc112	chr18	46487029	46488029	0	0	1	0.298507	0.306122	1.50602	4_only	1	1	1
Tnfaip8	chr18	50187827	50188827	0	0	1	0.970149	1.22449	2.22892	4_only	1	1	1
Zfp608	chr18	55062156	55063156	0	0	1	0.298507	0.612245	1.50602	4_only	1	1	1
2003-03-01	chr18	57085234	57086234	0	0	1	0.223881	0.102041	1.74699	4_only	0	0	0
Atp8b1	chr18	64759323	64760323	0	0	1	0.223881	0.510204	2.22892	4_only	1	1	1
2310002L13Rik	chr18	70427058	70428058	0	0	1	1.1194	0.612245	1.38554	4_only	0	0	0
Ctdp1	chr18	80666586	80667586	0	0	1	0.746269	0.306122	2.10843	4_only	1	0	1
Pcx	chr19	4509858	4510858	0	0	1	0.223881	0.102041	1.62651	4_only	0	0	0
Sf3b2	chr19	5295380	5296380	0	0	1	0.373134	0.714286	2.10843	4_only	1	0	0
Ovol1	chr19	5535457	5536457	0	0	1	0.746269	0.612245	2.10843	4_only	0	0	0
Sipa1	chr19	5665457	5666457	0	0	1	0.149254	0	1.20482	4_only	0	0	0
Malat1	chr19	5800998	5801998	0	0	1	0.223881	0	2.16867	4_only	0	0	1
Malat1	chr19	5817913	5818913	0	0	1	0.447761	0.306122	1.56627	4_only	1	0	0
Cox8a	chr19	7289224	7290224	0	0	1	0.895522	0.816327	1.74699	4_only	0	0	0
Fth1	chr19	10052866	10053866	0	0	1	0.746269	0.918367	3.61446	4_only	1	0	0
1810006K21Rik	chr19	10278454	10279454	0	0	1	0.597015	0.510204	1.98795	4_only	1	0	0
Rfx3	chr19	28042095	28043095	0	0	1	0.746269	1.12245	1.38554	4_only	1	0	0
Rnls	chr19	33175791	33176791	0	0	1	0.373134	0.306122	1.74699	4_only	1	0	1
Hectd2	chr19	36684900	36685900	0	0	1	0.597015	0.714286	1.38554	4_only	0	0	0
Dpcd	chr19	45634961	45635961	0	0	1	0.298507	0.204082	1.3253	4_only	0	0	0
Pprc1	chr19	46130782	46131782	0	0	1	0.149254	0.510204	1.80723	4_only	0	0	0
Cnnm2	chr19	46835285	46836285	0	0	1	0	0.408163	1.92771	4_only	0	0	0
Nt5c2	chr19	46938021	46939021	0	0	1	0.149254	0.102041	2.22892	4_only	1	1	1
Ablim1	chr19	57191623	57192623	0	0	1	0.0746269	0.612245	2.04819	4_only	0	0	0
Frmd4a	chr2	4239125	4240125	0	0	1	0.671642	0.816327	1.50602	4_only	1	1	1
Frmd4a	chr2	4354224	4355224	0	0	1	0.746269	0.714286	2.59036	4_only	1	1	1
Etl4	chr2	20410680	20411680	0	0	1	1.26866	0.510204	1.50602	4_only	1	1	1
Noxa1	chr2	24966701	24967701	0	0	1	0.970149	0.918367	2.3494	4_only	1	1	1
Tmem203	chr2	25110789	25111789	0	0	1	0.522388	0.408163	1.80723	4_only	1	0	1
Egfl7	chr2	26428479	26429479	0	0	1	0.671642	1.02041	2.77108	4_only	0	0	0
Wdr5	chr2	27370119	27371119	0	0	1	0.298507	0.408163	2.22892	4_only	1	0	1
Rxra	chr2	27558772	27559772	0	0	1	0.298507	0.102041	1.80723	4_only	0	1	1
Gtf3c5	chr2	28453624	28454624	0	0	1	0.0746269	0.306122	1.44578	4_only	1	1	1
Ggta1	chr2	35361751	35362751	0	0	1	0.597015	0.306122	2.10843	4_only	0	1	1
Ttll11	chr2	35754293	35755293	0	0	1	0.895522	0.612245	1.80723	4_only	1	0	1
Rbms1	chr2	60816889	60817889	0	0	1	0.373134	0.816327	1.98795	4_only	0	0	1
Scn1a	chr2	66236140	66237140	0	0	1	0.970149	0.510204	1.92771	4_only	0	0	0
Fastkd1	chr2	69551403	69552403	0	0	1	0.820896	0.612245	1.86747	4_only	0	0	0
Gorasp2	chr2	70467388	70468388	0	0	1	0.447761	0.306122	1.98795	4_only	0	0	0
Tlk1	chr2	70608546	70609546	0	0	1	0.970149	0.714286	1.50602	4_only	0	0	0
Cwc22	chr2	77784232	77785232	0	0	1	0.746269	0.714286	1.62651	4_only	1	0	0
Dnajc10	chr2	80155475	80156475	0	0	1	0.298507	0.102041	2.89157	4_only	0	0	0
Nup160	chr2	90519215	90520215	0	0	1	0.597015	0.510204	2.16867	4_only	0	0	0
Slc39a13	chr2	90918901	90919901	0	0	1	0.149254	0.102041	1.74699	4_only	0	1	1
Mybpc3	chr2	90955204	90956204	0	0	1	0.298507	0.408163	1.62651	4_only	0	0	0
Creb3l1	chr2	91847083	91848083	0	0	1	0.447761	0.204082	2.22892	4_only	0	0	0
Phf21a	chr2	92014423	92015423	0	0	1	0.522388	0.510204	1.86747	4_only	0	0	0
B230118H07Rik	chr2	101469033	101470033	0	0	1	0.597015	0.714286	1.38554	4_only	0	0	0
Commd9	chr2	101726181	101727181	0	0	1	0.597015	0.714286	2.22892	4_only	0	0	0
Nat10	chr2	103601264	103602264	0	0	1	0.820896	0.306122	1.92771	4_only	1	0	1
Tmco5	chr2	116815010	116816010	0	0	1	0.373134	0.816327	1.86747	4_only	1	0	1
Plcb2	chr2	118549479	118550479	0	0	1	0.223881	0.714286	2.10843	4_only	0	1	0
Lrrc57	chr2	120454670	120455670	0	0	1	0.373134	0.714286	2.04819	4_only	0	0	0
Lrrc57	chr2	120457246	120458246	0	0	1	0.522388	0.612245	2.22892	4_only	1	1	1
Cep152	chr2	125450647	125451647	0	0	1	0.447761	0.204082	1.92771	4_only	0	0	0
Gabpb1	chr2	126501411	126502411	0	0	1	0.223881	0.102041	2.16867	4_only	0	0	0
Usp8	chr2	126532943	126533943	0	0	1	0.373134	0.918367	1.80723	4_only	1	0	1
Fastkd5	chr2	130461492	130462492	0	0	1	0.223881	0.102041	1.80723	4_only	0	0	1
1700026D11Rik	chr2	132307326	132308326	0	0	1	0.597015	0.612245	9.03614	4_only	0	1	0
Bmp2	chr2	133255483	133256483	0	0	1	0.671642	1.12245	3.19277	4_only	0	0	0
Snord17	chr2	144012192	144013192	0	0	1	0.447761	0.306122	2.59036	4_only	0	0	0
Tspyl3	chr2	153041223	153042223	0	0	1	0.671642	0.612245	1.68675	4_only	1	0	0
Commd7	chr2	153436619	153437619	0	0	1	0.522388	0.510204	1.62651	4_only	1	0	1
Necab3	chr2	154384408	154385408	0	0	1	0.149254	0.408163	1.80723	4_only	0	0	0
Dynlrb1	chr2	155068700	155069700	0	0	1	1.19403	1.32653	1.98795	4_only	0	0	0
Rprd1b	chr2	157885349	157886349	0	0	1	0.597015	0.408163	2.22892	4_only	1	1	1
1700060C20Rik	chr2	158001096	158002096	0	0	1	0.373134	0.612245	1.74699	4_only	1	1	0
Tox2	chr2	163054804	163055804	0	0	1	0.671642	0.612245	5.90361	4_only	1	1	1
Zmynd8	chr2	165618822	165619822	0	0	1	0.522388	0.408163	2.28916	4_only	1	1	1
Stau1	chr2	166821721	166822721	0	0	1	0.149254	0.306122	2.28916	4_only	0	0	0
Snord12	chr2	166920307	166921307	0	0	1	0.447761	0.612245	1.62651	4_only	0	0	0
B4galt5	chr2	167169299	167170299	0	0	1	0.223881	0.612245	2.10843	4_only	0	0	1
Fam65c	chr2	167822434	167823434	0	0	1	0.522388	0.510204	1.98795	4_only	0	0	0
Adnp	chr2	168032740	168033740	0	0	1	0.522388	0.510204	3.73494	4_only	0	0	1
Rbm38	chr2	172860505	172861505	0	0	1	0.597015	0.306122	2.28916	4_only	1	1	1
1700010B08Rik	chr2	173533089	173534089	0	0	1	1.19403	1.22449	2.53012	4_only	0	0	0
Ndufb5	chr3	32635522	32636522	0	0	1	0.149254	0.204082	2.40964	4_only	1	0	0
Dcun1d1	chr3	35800501	35801501	0	0	1	1.19403	1.42857	1.86747	4_only	0	0	0
Intu	chr3	40379495	40380495	0	0	1	0.447761	0.306122	1.68675	4_only	0	0	0
Tsc22d2	chr3	58220188	58221188	0	0	1	0.223881	0	1.68675	4_only	0	0	0
Pet112l	chr3	85377814	85378814	0	0	1	0.522388	0.204082	1.62651	4_only	1	0	0
Dclk2	chr3	86602971	86603971	0	0	1	0.746269	0.510204	2.22892	4_only	0	0	0
Prcc	chr3	87689571	87690571	0	0	1	0.746269	0.816327	2.40964	4_only	0	0	0
Hdgf	chr3	87705241	87706241	0	0	1	0.522388	1.22449	2.77108	4_only	1	1	1
Lmna	chr3	88313995	88314995	0	0	1	0.149254	0.714286	2.95181	4_only	1	0	0
Dap3	chr3	88753736	88754736	0	0	1	0.223881	0.306122	1.86747	4_only	0	0	0
Fdps	chr3	88905723	88906723	0	0	1	0.447761	0.306122	1.86747	4_only	0	0	0
Gba	chr3	89006566	89007566	0	0	1	0.373134	0.510204	1.56627	4_only	1	0	0
Trim46	chr3	89046175	89047175	0	0	1	0.522388	0.408163	1.3253	4_only	0	0	0
2500003M10Rik	chr3	90312744	90313744	0	0	1	0.373134	0.204082	1.38554	4_only	0	0	1
Snx27	chr3	94386470	94387470	0	0	1	0.671642	0.816327	2.28916	4_only	0	0	0
Arnt	chr3	95238166	95239166	0	0	1	0.373134	0.102041	4.15663	4_only	0	0	0
Prpf3	chr3	95659595	95660595	0	0	1	0.597015	0.816327	1.80723	4_only	0	0	0
Fcgr1	chr3	96132979	96133979	0	0	1	1.56716	1.42857	1.98795	4_only	0	0	0
Bcl9	chr3	97058986	97059986	0	0	1	0.373134	0.510204	2.40964	4_only	1	0	1
Vangl1	chr3	101969698	101970698	0	0	1	0.522388	0.510204	4.81928	4_only	0	0	0
Rap1a	chr3	105611389	105612389	0	0	1	0.522388	0.510204	2.04819	4_only	1	1	1
Csf1	chr3	107545973	107546973	0	0	1	0.597015	1.02041	2.40964	4_only	0	0	0
Rwdd3	chr3	120903945	120904945	0	0	1	0.373134	0.714286	2.10843	4_only	1	1	0
Manba	chr3	135161826	135162826	0	0	1	0.671642	0.816327	3.6747	4_only	1	0	0
Dapp1	chr3	137620840	137621840	0	0	1	0.671642	1.22449	2.95181	4_only	1	1	1
Pdlim5	chr3	141944051	141945051	0	0	1	0.447761	1.02041	2.53012	4_only	1	1	0
Gbp2	chr3	142286666	142287666	0	0	1	0.746269	0.612245	2.22892	4_only	0	0	0
Hs2st1	chr3	144157852	144158852	0	0	1	0.671642	1.02041	1.98795	4_only	0	0	0
2015-09-01	chr3	144233487	144234487	0	0	1	0.447761	0.510204	1.44578	4_only	0	0	1
Sh3glb1	chr3	144332346	144333346	0	0	1	0.373134	0.204082	1.86747	4_only	1	0	0
St6galnac5	chr3	152642413	152643413	0	0	1	0.522388	1.02041	2.28916	4_only	1	1	1
Asb17	chr3	153521346	153522346	0	0	1	0.597015	0.102041	1.86747	4_only	0	0	0
Creb3	chr4	43575296	43576296	0	0	1	0.298507	0.510204	1.50602	4_only	1	0	0
Zbtb5	chr4	45025825	45026825	0	0	1	0.447761	0.918367	1.80723	4_only	1	0	0
Zfp189	chr4	49533861	49534861	0	0	1	0.671642	0.204082	1.56627	4_only	0	0	0
Atg4c	chr4	98860632	98861632	0	0	1	0.447761	0.204082	1.98795	4_only	0	0	1
Tmem48	chr4	107040140	107041140	0	0	1	0.298507	0.306122	1.86747	4_only	0	0	0
Magoh	chr4	107552225	107553225	0	0	1	0.373134	0.510204	2.22892	4_only	1	0	0
0610037L13Rik	chr4	107576858	107577858	0	0	1	0.746269	0.714286	3.73494	4_only	1	0	1
Kti12	chr4	108520524	108521524	0	0	1	0.223881	0.204082	2.16867	4_only	0	0	0
Pdzk1ip1	chr4	114768237	114769237	0	0	1	0.0746269	0.204082	1.92771	4_only	1	1	1
Mknk1	chr4	115521850	115522850	0	0	1	0.746269	0.612245	2.40964	4_only	1	1	1
Kif2c	chr4	116855042	116856042	0	0	1	0.373134	0.510204	1.74699	4_only	1	1	0
Rnf220	chr4	117150750	117151750	0	0	1	0.373134	0.204082	1.98795	4_only	1	1	1
Atp6v0b	chr4	117559788	117560788	0	0	1	0.746269	0.306122	1.98795	4_only	0	0	0
Ipo13	chr4	117587563	117588563	0	0	1	0.223881	0.204082	1.38554	4_only	1	0	0
Zfp691	chr4	118846758	118847758	0	0	1	0.671642	0.816327	1.74699	4_only	0	0	0
Ctps	chr4	120242804	120243804	0	0	1	0.149254	0.102041	1.56627	4_only	0	0	0
Rragc	chr4	123605282	123606282	0	0	1	0.895522	0.612245	1.50602	4_only	1	0	1
Gnl2	chr4	124714767	124715767	0	0	1	0.671642	0.816327	1.62651	4_only	0	1	1
Zbtb8b	chr4	129093688	129094688	0	0	1	0.597015	0.408163	1.68675	4_only	0	0	1
Snhg12	chr4	131864333	131865333	0	0	1	0.0746269	0.306122	5.42169	4_only	0	0	0
Snora44	chr4	131865159	131866159	0	0	1	0.522388	0.918367	4.87952	4_only	0	1	1
Gpn2	chr4	133140043	133141043	0	0	1	0.298507	0.102041	2.22892	4_only	1	0	0
Pigv	chr4	133229236	133230236	0	0	1	0.298507	0.204082	1.68675	4_only	1	0	1
Pafah2	chr4	133951971	133952971	0	0	1	0.597015	0.612245	2.83133	4_only	1	0	0
Paqr7	chr4	134050749	134051749	0	0	1	0.895522	0.306122	2.28916	4_only	1	1	1
Ldlrap1	chr4	134342887	134343887	0	0	1	0.149254	0.204082	2.77108	4_only	1	0	0
D4Wsu53e	chr4	134480007	134481007	0	0	1	0.0746269	0.306122	1.92771	4_only	0	0	0
Grhl3	chr4	135126132	135127132	0	0	1	0.447761	0.306122	1.98795	4_only	0	0	0
Zfp46	chr4	135822566	135823566	0	0	1	0.373134	0.714286	1.74699	4_only	1	1	0
Usp48	chr4	137149410	137150410	0	0	1	0.970149	0.714286	4.87952	4_only	1	0	0
Epha2	chr4	140842707	140843707	0	0	1	0.149254	0.102041	2.04819	4_only	0	0	0
Vmn2r-ps14	chr4	145022323	145023323	0	0	1	1.56716	1.93878	2.28916	4_only	0	0	0
Gm13212	chr4	145154003	145155003	0	0	1	2.61194	2.04082	3.13253	4_only	0	0	0
Gm13212	chr4	145154526	145155526	0	0	1	1.19403	1.12245	1.74699	4_only	0	0	0
Gm13212	chr4	145164673	145165673	0	0	1	1.41791	1.42857	1.44578	4_only	0	0	0
Gm13251	chr4	145752530	145753530	0	0	1	1.79104	2.44898	3.6747	4_only	0	0	0
Gm13154	chr4	146793360	146794360	0	0	1	3.13433	3.36735	3.37349	4_only	0	0	1
Mthfr	chr4	147420575	147421575	0	0	1	0.522388	0.102041	1.56627	4_only	0	0	1
Dffa	chr4	148478020	148479020	0	0	1	0.671642	0.714286	1.80723	4_only	0	0	0
Rere	chr4	149835517	149836517	0	0	1	0.895522	0.510204	3.6747	4_only	1	1	1
Camta1	chr4	151192538	151193538	0	0	1	0.522388	0.612245	2.16867	4_only	1	1	1
Phf13	chr4	151370251	151371251	0	0	1	0.223881	0.510204	2.04819	4_only	0	0	0
Klhl21	chr4	151382714	151383714	0	0	1	0	0.306122	2.22892	4_only	0	0	1
Ajap1	chr4	152876061	152877061	0	0	1	0.447761	0.816327	3.85542	4_only	0	0	0
Vwa1	chr4	155148616	155149616	0	0	1	0.373134	0.306122	1.56627	4_only	0	0	0
4930511M11Rik	chr5	3670058	3671058	0	0	1	0.373134	1.02041	2.83133	4_only	1	1	1
A630072M18Rik	chr5	20437162	20438162	0	0	1	0.447761	0.510204	1.74699	4_only	0	0	0
Abcb8	chr5	23900374	23901374	0	0	1	0.298507	0.714286	3.25301	4_only	0	0	0
Rheb	chr5	24379065	24380065	0	0	1	0.671642	0.408163	1.80723	4_only	0	0	0
Speer4a	chr5	26333359	26334359	0	0	1	0.895522	1.22449	2.46988	4_only	0	0	1
Fam59b	chr5	30424680	30425680	0	0	1	1.34328	1.12245	1.68675	4_only	0	1	0
Snx17	chr5	31495330	31496330	0	0	1	0.373134	0.204082	2.77108	4_only	1	0	0
Zfp513	chr5	31504464	31505464	0	0	1	0.223881	0.306122	1.44578	4_only	1	0	1
Fam53a	chr5	33972034	33973034	0	0	1	0.149254	0.408163	4.27711	4_only	0	0	1
Slbp	chr5	33994542	33995542	0	0	1	0.223881	0.204082	1.74699	4_only	1	0	1
Tacc3	chr5	34024603	34025603	0	0	1	0.223881	0.816327	3.01205	4_only	1	1	1
Whsc2	chr5	34278910	34279910	0	0	1	0.373134	0.510204	1.86747	4_only	1	0	0
Poln	chr5	34511805	34512805	0	0	1	0.746269	0.306122	2.53012	4_only	0	0	0
Tbc1d14	chr5	36940359	36941359	0	0	1	0.298507	0.408163	2.22892	4_only	1	1	1
Drd5	chr5	38776402	38777402	0	0	1	0.895522	0.510204	2.16867	4_only	0	0	0
Anapc4	chr5	53242222	53243222	0	0	1	0.671642	0.408163	1.50602	4_only	0	0	0
Lias	chr5	65782542	65783542	0	0	1	0.522388	0.306122	1.62651	4_only	0	0	1
Ppat	chr5	77380585	77381585	0	0	1	0.447761	0.102041	2.89157	4_only	1	0	0
Mobkl1a	chr5	89153222	89154222	0	0	1	0.373134	0.612245	1.98795	4_only	1	1	1
Ppef2	chr5	92674498	92675498	0	0	1	0.820896	0.816327	1.62651	4_only	1	0	0
Nup54	chr5	92864097	92865097	0	0	1	0.746269	0.612245	2.3494	4_only	1	0	1
Aff1	chr5	104191731	104192731	0	0	1	0.895522	0.918367	2.3494	4_only	0	0	0
Nudt9	chr5	104472677	104473677	0	0	1	0.522388	0.510204	1.38554	4_only	0	0	0
Zfp644	chr5	107159849	107160849	0	0	1	1.1194	1.02041	1.74699	4_only	0	0	0
Gfi1	chr5	108188145	108189145	0	0	1	0.746269	0.816327	5.24096	4_only	1	1	1
Evi5	chr5	108297313	108298313	0	0	1	0	0.102041	2.83133	4_only	1	0	0
Dao	chr5	114496006	114497006	0	0	1	0.597015	0.612245	1.50602	4_only	0	0	0
Sirt4	chr5	115939816	115940816	0	0	1	0.522388	0.306122	2.3494	4_only	0	0	0
Gpn3	chr5	122822336	122823336	0	0	1	0.447761	0.204082	1.86747	4_only	0	1	0
Arpc3	chr5	122841621	122842621	0	0	1	0.373134	0.408163	1.62651	4_only	1	0	0
P2rx7	chr5	123098050	123099050	0	0	1	0.895522	1.22449	4.21687	4_only	1	0	0
Vps33a	chr5	124022840	124023840	0	0	1	0.223881	0.510204	1.80723	4_only	0	0	0
Tmem132b	chr5	126274707	126275707	0	0	1	0.522388	1.02041	1.56627	4_only	0	0	1
Tmem132d	chr5	128617317	128618317	0	0	1	0.447761	0.714286	2.22892	4_only	0	0	0
Auts2	chr5	132942240	132943240	0	0	1	1.34328	1.12245	1.92771	4_only	1	0	1
Dtx2	chr5	136470456	136471456	0	0	1	0.298507	0.306122	1.44578	4_only	0	0	0
Ache	chr5	137730844	137731844	0	0	1	0.373134	0.102041	2.22892	4_only	0	1	1
Micall2	chr5	140209983	140210983	0	0	1	0.447761	0.510204	3.31325	4_only	1	1	1
Snx8	chr5	140859578	140860578	0	0	1	0.223881	0.408163	2.95181	4_only	0	0	0
Daglb	chr5	144195182	144196182	0	0	1	0.671642	1.83673	3.37349	4_only	0	0	0
Alox5ap	chr5	150057618	150058618	0	0	1	0.522388	0.612245	1.98795	4_only	1	1	1
Hsph1	chr5	150439123	150440123	0	0	1	0.522388	0.612245	2.16867	4_only	0	0	0
Stard13	chr5	152171290	152172290	0	0	1	0.671642	0.204082	1.68675	4_only	1	0	1
Ing3	chr6	21879991	21880991	0	0	1	0.597015	0.612245	1.56627	4_only	0	0	0
Fam3c	chr6	22352055	22353055	0	0	1	0.298507	0.714286	1.56627	4_only	0	0	0
Prrt4	chr6	29137950	29138950	0	0	1	0.746269	0.612245	2.53012	4_only	1	0	1
Calu	chr6	29297846	29298846	0	0	1	0.223881	0.102041	2.95181	4_only	1	0	0
Tspan33	chr6	29651109	29652109	0	0	1	0.671642	0.816327	2.04819	4_only	0	0	0
Mir335	chr6	30754682	30755682	0	0	1	1.79104	1.22449	3.19277	4_only	1	0	1
Mir29b-1	chr6	31057936	31058936	0	0	1	0.820896	0.918367	2.04819	4_only	1	0	1
1700012A03Rik	chr6	32108401	32109401	0	0	1	0.746269	0.408163	2.46988	4_only	1	1	1
Zc3hav1	chr6	38291614	38292614	0	0	1	0.447761	0.510204	3.43373	4_only	0	0	1
Mir704	chr6	47728244	47729244	0	0	1	0.746269	0.510204	5.3012	4_only	0	0	0
Rpia	chr6	70742071	70743071	0	0	1	0.447761	0.408163	1.92771	4_only	1	0	0
Kdm3a	chr6	71583225	71584225	0	0	1	0.373134	0.306122	1.62651	4_only	0	0	0
Kdm3a	chr6	71611345	71612345	0	0	1	0.522388	0.408163	2.04819	4_only	0	0	0
Suclg1	chr6	73198483	73199483	0	0	1	0.522388	0.612245	2.10843	4_only	0	0	0
Sfxn5	chr6	85283302	85284302	0	0	1	0.298507	0.408163	2.04819	4_only	0	0	0
Cct7	chr6	85401172	85402172	0	0	1	0.223881	0.612245	2.3494	4_only	0	0	0
Aak1	chr6	86799043	86800043	0	0	1	0.373134	0.102041	1.56627	4_only	0	0	0
Arhgap25	chr6	87491105	87492105	0	0	1	0.597015	1.02041	1.98795	4_only	1	0	0
Copg	chr6	87837544	87838544	0	0	1	0.522388	0.306122	2.3494	4_only	1	0	1
Gm5577	chr6	87942737	87943737	0	0	1	0.447761	0.204082	1.62651	4_only	0	0	0
Sec61a1	chr6	88468732	88469732	0	0	1	0.671642	0.408163	2.16867	4_only	1	0	1
Chchd6	chr6	89545444	89546444	0	0	1	0.373134	0.510204	2.16867	4_only	0	0	0
Tmem43	chr6	91423372	91424372	0	0	1	0.671642	0.510204	2.40964	4_only	1	0	0
Brpf1	chr6	113256478	113257478	0	0	1	0.223881	0.102041	2.40964	4_only	0	0	0
Vgll4	chr6	114843830	114844830	0	0	1	0.447761	0.408163	1.74699	4_only	1	0	0
D6Wsu116e	chr6	116157881	116158881	0	0	1	0.298507	0.204082	1.50602	4_only	0	0	0
Wnk1	chr6	119988687	119989687	0	0	1	0.298507	0.714286	1.38554	4_only	0	0	1
Kdm5a	chr6	120314189	120315189	0	0	1	0.597015	0.306122	1.74699	4_only	1	0	1
Bid	chr6	120906329	120907329	0	0	1	0.597015	0.714286	2.28916	4_only	1	1	1
Phc1	chr6	122289222	122290222	0	0	1	0.298507	0.102041	1.20482	4_only	0	0	0
1700013D24Rik	chr6	124325565	124326565	0	0	1	0.447761	0.612245	2.10843	4_only	1	1	1
Usp5	chr6	124778975	124779975	0	0	1	0.597015	0.510204	2.59036	4_only	1	0	0
Nop2	chr6	125081571	125082571	0	0	1	0.373134	0.612245	2.46988	4_only	0	0	1
Tspan9	chr6	128052580	128053580	0	0	1	0.970149	0.306122	2.3494	4_only	0	0	0
Crebl2	chr6	134779881	134780881	0	0	1	0.298507	0.204082	1.68675	4_only	0	0	0
Atf7ip	chr6	136419330	136420330	0	0	1	0.447761	0.102041	1.98795	4_only	0	0	0
Hist4h4	chr6	136752622	136753622	0	0	1	1.04478	0.612245	2.53012	4_only	0	0	1
Gm766	chr6	142779775	142780775	0	0	1	0.223881	0.510204	2.77108	4_only	1	1	1
Tmem86b	chr7	4581771	4582771	0	0	1	0.223881	0.408163	1.86747	4_only	1	1	1
Gm16532	chr7	6362754	6363754	0	0	1	0.522388	0.714286	2.59036	4_only	1	0	0
Bbc3	chr7	16926025	16927025	0	0	1	0.447761	0.714286	1.68675	4_only	1	0	1
Dmwd	chr7	19663095	19664095	0	0	1	0.223881	0.714286	5.84337	4_only	1	0	0
Fosb	chr7	19901769	19902769	0	0	1	0.0746269	0.306122	2.59036	4_only	1	0	1
Clptm1	chr7	20250371	20251371	0	0	1	0.820896	0.714286	2.40964	4_only	0	0	1
Pvrl2	chr7	20322108	20323108	0	0	1	0.746269	0.714286	1.74699	4_only	1	0	0
Rabac1	chr7	25757595	25758595	0	0	1	0.597015	0.816327	2.10843	4_only	0	0	0
Gsk3a	chr7	26023010	26024010	0	0	1	0.522388	0.816327	2.59036	4_only	1	0	0
Sertad3	chr7	28259537	28260537	0	0	1	0.373134	0.306122	1.80723	4_only	0	0	0
Nccrp1	chr7	29342709	29343709	0	0	1	0.447761	0.204082	1.26506	4_only	0	1	1
Sirt2	chr7	29551543	29552543	0	0	1	0.298507	0.306122	1.74699	4_only	0	0	0
Map4k1	chr7	29814848	29815848	0	0	1	0.447761	0.510204	2.04819	4_only	0	1	1
Dpf1	chr7	30100158	30101158	0	0	1	0.447761	0.102041	1.74699	4_only	0	0	0
Zfp260	chr7	30879527	30880527	0	0	1	0.746269	0.306122	1.86747	4_only	1	0	0
Pepd	chr7	35754161	35755161	0	0	1	0.447761	0.510204	1.80723	4_only	0	0	0
1600014C10Rik	chr7	38968808	38969808	0	0	1	1.56716	1.63265	2.83133	4_only	0	0	0
1600014C10Rik	chr7	38969792	38970792	0	0	1	2.23881	0.816327	2.59036	4_only	0	0	0
1600014C10Rik	chr7	38985440	38986440	0	0	1	1.9403	1.63265	2.59036	4_only	0	0	0
Bcl2l12	chr7	52252459	52253459	0	0	1	0.373134	0.408163	2.04819	4_only	0	0	0
Snrnp70	chr7	52650441	52651441	0	0	1	0.373134	0.204082	2.77108	4_only	0	0	1
Ftl1	chr7	52716292	52717292	0	0	1	0.373134	0.612245	6.0241	4_only	1	0	1
Dhdh	chr7	52744034	52745034	0	0	1	0.522388	0.204082	1.62651	4_only	0	0	0
Car11	chr7	52956111	52957111	0	0	1	0.298507	0.408163	1.68675	4_only	0	0	0
Rpl18	chr7	52973175	52974175	0	0	1	0.149254	0.714286	2.46988	4_only	1	0	1
Emp3	chr7	53178264	53179264	0	0	1	0	0.408163	2.22892	4_only	1	0	1
Klf13	chr7	71041730	71042730	0	0	1	0.820896	0.102041	1.80723	4_only	0	1	1
Mcee	chr7	71537020	71538020	0	0	1	0.746269	0.408163	2.40964	4_only	1	0	1
Tm2d3	chr7	72838168	72839168	0	0	1	0.149254	0.612245	1.74699	4_only	0	0	0
1810026B05Rik	chr7	80703148	80704148	0	0	1	0	0.306122	2.89157	4_only	0	0	1
Rlbp1	chr7	86503533	86504533	0	0	1	0.447761	0.306122	1.98795	4_only	1	1	1
Polg	chr7	86610827	86611827	0	0	1	0.447761	0.102041	1.98795	4_only	1	0	1
Gm4980	chr7	106742842	106743842	0	0	1	0.298507	0.408163	1.56627	4_only	0	1	1
Rab6	chr7	107755616	107756616	0	0	1	0.298507	0.408163	2.71084	4_only	1	0	0
Arap1	chr7	108505323	108506323	0	0	1	0.223881	0.102041	1.62651	4_only	1	0	0
Rnf121	chr7	109212333	109213333	0	0	1	0.746269	0.612245	2.16867	4_only	0	0	0
Zfp143	chr7	117202878	117203878	0	0	1	1.26866	1.12245	2.22892	4_only	0	0	0
Sbf2	chr7	117762510	117763510	0	0	1	0.597015	0.714286	3.79518	4_only	1	0	0
1110004F10Rik	chr7	123236526	123237526	0	0	1	0.597015	0.306122	1.92771	4_only	1	0	1
Arl6ip1	chr7	125272802	125273802	0	0	1	0.447761	0.306122	5.42169	4_only	1	0	1
Slc5a11	chr7	130353460	130354460	0	0	1	0.298507	0.918367	1.98795	4_only	0	0	0
AI467606	chr7	134234605	134235605	0	0	1	0.597015	0.510204	4.39759	4_only	1	0	0
Stk32c	chr7	146398932	146399932	0	0	1	0.298507	0	2.28916	4_only	0	0	0
Tspan32	chr7	150190674	150191674	0	0	1	0.447761	0.204082	2.6506	4_only	1	1	1
Ppfia1	chr7	151709246	151710246	0	0	1	1.04478	0.204082	1.92771	4_only	0	0	0
Irs2	chr8	11047728	11048728	0	0	1	0.447761	0.612245	1.92771	4_only	0	0	0
Lamp1	chr8	13158949	13159949	0	0	1	0.0746269	0.408163	2.10843	4_only	0	0	0
Erich1	chr8	14072527	14073527	0	0	1	0.373134	0.612245	1.50602	4_only	0	0	0
Erich1	chr8	14090345	14091345	0	0	1	0.298507	0.510204	2.16867	4_only	0	0	1
4930467E23Rik	chr8	19784512	19785512	0	0	1	0.223881	0.102041	3.61446	4_only	1	0	1
Rbpms	chr8	35041526	35042526	0	0	1	0.373134	0.204082	1.44578	4_only	0	0	0
Cbr4	chr8	63966298	63967298	0	0	1	0.597015	0.306122	2.04819	4_only	1	0	0
D130040H23Rik	chr8	71794975	71795975	0	0	1	0.298507	0.714286	2.16867	4_only	0	0	0
Zfp963	chr8	72273533	72274533	0	0	1	0.447761	0.510204	2.40964	4_only	0	0	0
Mrpl34	chr8	73988457	73989457	0	0	1	0.746269	0.306122	2.77108	4_only	1	0	0
Ap1m1	chr8	74792173	74793173	0	0	1	0.447761	0.612245	2.40964	4_only	1	1	1
Gm10649	chr8	79317779	79318779	0	0	1	0.447761	0.408163	1.3253	4_only	0	0	0
Lsm6	chr8	81241061	81242061	0	0	1	0.746269	0.306122	3.31325	4_only	1	1	0
Scoc	chr8	85946972	85947972	0	0	1	0.522388	0.204082	1.50602	4_only	0	0	0
Mir23a	chr8	86722277	86723277	0	0	1	0.447761	0.612245	2.16867	4_only	1	0	0
Lyl1	chr8	87227251	87228251	0	0	1	0.223881	0.408163	4.27711	4_only	1	1	0
Mylk3	chr8	87904798	87905798	0	0	1	0.671642	0.204082	1.68675	4_only	1	1	1
Rbl2	chr8	93593719	93594719	0	0	1	0.373134	0.510204	1.86747	4_only	0	0	0
Ccdc102a	chr8	97440495	97441495	0	0	1	0.223881	0.510204	2.71084	4_only	0	0	1
Gpr56	chr8	97509054	97510054	0	0	1	0.0746269	0.408163	4.15663	4_only	1	1	1
Katnb1	chr8	97609663	97610663	0	0	1	0.373134	0.204082	1.80723	4_only	0	0	0
Slc38a7	chr8	98377235	98378235	0	0	1	0.223881	0.918367	1.86747	4_only	0	0	0
Fam65a	chr8	108133201	108134201	0	0	1	0.373134	0.714286	2.04819	4_only	1	1	1
4933405L10Rik	chr8	108231908	108232908	0	0	1	0.373134	0.408163	1.56627	4_only	0	0	0
Nutf2-ps1	chr8	108384261	108385261	0	0	1	0.298507	0.306122	2.6506	4_only	0	0	1
Dus2l	chr8	108535224	108536224	0	0	1	0.895522	0.714286	1.80723	4_only	0	0	0
Psmd7	chr8	110112069	110113069	0	0	1	0	0	2.40964	4_only	0	0	1
Ddx19a	chr8	113512001	113513001	0	0	1	0.671642	0.612245	2.6506	4_only	0	1	1
Zfp1	chr8	114168253	114169253	0	0	1	0.597015	0.918367	1.44578	4_only	1	0	1
Cfdp1	chr8	114345092	114346092	0	0	1	0.820896	0.918367	1.20482	4_only	1	0	0
Cfdp1	chr8	114378132	114379132	0	0	1	0.597015	0.204082	1.62651	4_only	1	0	0
Plcg2	chr8	120072336	120073336	0	0	1	1.64179	3.26531	3.25301	4_only	1	1	1
Gse1	chr8	122893897	122894897	0	0	1	0.447761	0.714286	4.6988	4_only	1	1	1
Gse1	chr8	122895616	122896616	0	0	1	0.820896	0.714286	4.93976	4_only	1	1	1
Gse1	chr8	123010826	123011826	0	0	1	0.298507	0.306122	2.46988	4_only	1	1	1
Banp	chr8	124473846	124474846	0	0	1	0.820896	0.612245	2.40964	4_only	1	0	0
Zfpm1	chr8	124833195	124834195	0	0	1	0.522388	0	2.6506	4_only	1	1	1
Zfpm1	chr8	124837247	124838247	0	0	1	0.373134	0.204082	2.40964	4_only	1	1	0
Cbfa2t3	chr8	125222995	125223995	0	0	1	0.373134	0.918367	2.46988	4_only	1	1	1
Cbfa2t3	chr8	125224629	125225629	0	0	1	0.522388	0.612245	3.43373	4_only	1	1	1
Cbfa2t3	chr8	125243706	125244706	0	0	1	0.0746269	0.408163	3.43373	4_only	1	1	0
Ankrd11	chr8	125566012	125567012	0	0	1	0.373134	0.204082	1.56627	4_only	0	0	1
Arv1	chr8	127245748	127246748	0	0	1	0.373134	0.204082	1.80723	4_only	0	1	0
Pard3	chr8	129781361	129782361	0	0	1	0.671642	1.22449	1.68675	4_only	0	0	0
Pard3	chr8	130038758	130039758	0	0	1	0.671642	0.510204	2.16867	4_only	0	0	0
Birc2	chr9	7836870	7837870	0	0	1	0	0.204082	1.56627	4_only	0	0	1
Phxr4	chr9	13249497	13250497	0	0	1	0.895522	0.816327	1.56627	4_only	1	0	0
Zfp558	chr9	18277880	18278880	0	0	1	0.746269	0.306122	1.68675	4_only	1	0	0
Herpud2	chr9	24977604	24978604	0	0	1	0.820896	1.12245	2.3494	4_only	0	0	0
Dcps	chr9	34983450	34984450	0	0	1	0.671642	0.408163	1.74699	4_only	1	0	0
Nrgn	chr9	37361792	37362792	0	0	1	0.820896	0.816327	3.37349	4_only	1	1	1
Crtam	chr9	40881630	40882630	0	0	1	0.373134	0.306122	2.40964	4_only	1	1	1
Arhgef12	chr9	42904402	42905402	0	0	1	0.447761	0.612245	3.79518	4_only	1	0	0
Il10ra	chr9	45082338	45083338	0	0	1	0.671642	0.306122	2.46988	4_only	1	1	1
Zbtb16	chr9	48622614	48623614	0	0	1	0.373134	0.306122	1.62651	4_only	1	1	1
1700017B05Rik	chr9	57120605	57121605	0	0	1	1.04478	0.408163	2.40964	4_only	1	0	1
Cox5a	chr9	57368933	57369933	0	0	1	0.223881	0.102041	3.07229	4_only	0	0	1
Nptn	chr9	58505672	58506672	0	0	1	0.522388	0.306122	2.3494	4_only	0	0	1
Pkm2	chr9	59504779	59505779	0	0	1	0.373134	0.714286	2.10843	4_only	0	1	0
Anp32a	chr9	62214848	62215848	0	0	1	0.447761	0.714286	1.62651	4_only	0	0	0
Lctl	chr9	63926333	63927333	0	0	1	0.298507	0.714286	2.46988	4_only	1	1	1
Rab11a	chr9	64438308	64439308	0	0	1	0.522388	0.510204	1.68675	4_only	1	1	1
Herc1	chr9	66124486	66125486	0	0	1	0.447761	0.204082	1.80723	4_only	1	0	1
Usp3	chr9	66447405	66448405	0	0	1	0.671642	0.714286	1.50602	4_only	1	1	0
Narg2	chr9	69183906	69184906	0	0	1	0.746269	0.510204	1.56627	4_only	1	0	0
Gtf2a2	chr9	69860175	69861175	0	0	1	0.671642	0.408163	2.04819	4_only	0	0	1
Lipc	chr9	70682643	70683643	0	0	1	0.522388	0.612245	1.3253	4_only	0	1	1
Cgnl1	chr9	71614739	71615739	0	0	1	0.597015	0.612245	1.38554	4_only	0	0	0
Prtg	chr9	72639506	72640506	0	0	1	0.671642	0.102041	1.92771	4_only	1	0	1
Ccpg1	chr9	72833116	72834116	0	0	1	0.522388	0.306122	2.3494	4_only	1	0	0
Leo1	chr9	75279022	75280022	0	0	1	0.447761	0.102041	1.98795	4_only	1	1	0
Hmgcll1	chr9	75908742	75909742	0	0	1	0.970149	1.42857	1.74699	4_only	0	0	0
Gclc	chr9	77598467	77599467	0	0	1	0.149254	0.306122	1.44578	4_only	0	0	0
Morf4l1	chr9	90009419	90010419	0	0	1	0.970149	0.306122	1.80723	4_only	0	0	0
Rasa2	chr9	96491684	96492684	0	0	1	0.671642	1.02041	1.44578	4_only	0	0	0
Manf	chr9	106794086	106795086	0	0	1	0.0746269	0.102041	2.3494	4_only	0	0	1
Tmem115	chr9	107436038	107437038	0	0	1	0.671642	0.408163	1.92771	4_only	0	0	0
Gnai2	chr9	107542414	107543414	0	0	1	0.298507	0.714286	1.98795	4_only	1	0	1
Qrich1	chr9	108420029	108421029	0	0	1	0.149254	0.306122	1.68675	4_only	0	0	0
Kif9	chr9	110379022	110380022	0	0	1	0.223881	0.408163	1.62651	4_only	1	0	0
Ccdc12	chr9	110568370	110569370	0	0	1	0.597015	0.612245	1.92771	4_only	1	1	1
Ubp1	chr9	113878108	113879108	0	0	1	0.746269	1.02041	3.37349	4_only	1	1	1
Susd5	chr9	114008088	114009088	0	0	1	0.373134	0.918367	1.68675	4_only	0	0	0
Scn5a	chr9	119541169	119542169	0	0	1	0.298507	0.408163	1.68675	4_only	0	0	0
Nktr	chr9	121627886	121628886	0	0	1	0	0.102041	1.3253	4_only	1	0	0
Abhd5	chr9	122260575	122261575	0	0	1	0.373134	0.102041	1.74699	4_only	0	0	0
Exosc7	chr9	123022163	123023163	0	0	1	0.223881	0.102041	1.80723	4_only	0	0	1
Tmem158	chr9	123168843	123169843	0	0	1	0.149254	0	1.50602	4_only	0	0	0
Fyco1	chr9	123760973	123761973	0	0	1	0.820896	0.714286	3.85542	4_only	1	0	0
Gata1	chrX	7548387	7549387	0	0	1	0.0746269	0.204082	2.22892	4_only	0	1	1
Wdr13	chrX	7709078	7710078	0	0	1	0.447761	0.204082	3.37349	4_only	1	1	0
Cfp	chrX	20509105	20510105	0	0	1	0.522388	0.816327	1.14458	4_only	1	1	0
4933407K13Rik	chrX	72919562	72920562	0	0	1	0.223881	0.102041	1.38554	4_only	0	0	0
Tbl1x	chrX	74754462	74755462	0	0	1	0.373134	0.612245	1.56627	4_only	0	0	0
Enox	chrX	100688909	100689909	0	0	1	0.149254	0.306122	1.44578	4_only	0	0	0
G530011O06Rik	chrX	166431240	166432240	0	0	1	0.970149	1.02041	2.04819	4_only	0	0	0
G530011O06Rik	chrX	166432356	166433356	0	0	1	2.23881	2.14286	5.3012	4_only	0	0	0
G530011O06Rik	chrX	166437099	166438099	0	0	1	0.970149	1.22449	3.43373	4_only	0	0	0
G530011O06Rik	chrX	166437884	166438884	0	0	1	1.1194	1.22449	2.59036	4_only	0	0	0
Pisd-ps2	chr17	3028424	3029424	0	0	1	4.10448	3.46939	2.89157	4_only	0	0	0
Gm2933	chrX	32102239	32103239	0	0	1	2.16418	1.73469	1.50602	4_only	0	0	0
Gm13154	chr4	146779427	146780427	0	0	1	1.71642	1.42857	1.56627	4_only	0	0	0
6820431F20Rik	chr8	19876800	19877800	0	0	1	0.671642	1.53061	1.08434	4_only	1	0	0
