# Supplementary material for: The transcriptional programme controlled by Runx1 during early embryonic blood development
Source: Dev Biol. 2012 Jun 15;366(2):404–19. doi: 10.1016/j.ydbio.2012.03.024 (PMC3430866; doi:10.1016/j.ydbio.2012.03.024)
Supplement: Supplementary file 3 — Supplementary material [file mmc3.txt]

Candidate Runx1 target genes from ChIP-seq
The first column shows all candidate targets, in alphabetical order.
The next 3 columns show the targets partitioned into three groups based on their correlation with Runx1 expression
All	correlated	anti-correlated	non-correlated
1110004F10Rik	1110004F10Rik	1700025G04Rik	1110067D22Rik
1110067D22Rik	1700040I03Rik	4921524J17Rik	1600014C10Rik
1600014C10Rik	2410016O06Rik	Abhd5	1700003G18Rik
1700003G18Rik	2500003M10Rik	Abhd6	1700017B05Rik
1700017B05Rik	2610036L11Rik	Ablim1	1700019O17Rik
1700019O17Rik	4930453N24Rik	Ano10	1700026D11Rik
1700025G04Rik	AI467606	Calu	1700094C09Rik
1700026D11Rik	Abcb8	Camsap1l1	1700112E06Rik
1700040I03Rik	Abt1	Casp4	1810006K21Rik
1700094C09Rik	Acin1	Cbx4	2010000I03Rik
1700112E06Rik	Ahctf1	Cdgap	2010005J08Rik
1810006K21Rik	Ahi1	Cgnl1	2210015D19Rik
2010000I03Rik	Ajap1	Clec14a	2410076I21Rik
2010005J08Rik	Ankzf1	Creb3	2610204M08Rik
2210015D19Rik	Anp32a	Csf1	2610305D13Rik
2410016O06Rik	Atad2b	Dab2ip	2610306M01Rik
2410076I21Rik	Atg4c	Dclk2	2900060B14Rik
2500003M10Rik	Atp6v0b	Dmd	4831426I19Rik
2610036L11Rik	B230118H07Rik	Dmwd	4833439L19Rik
2610204M08Rik	B3galnt2	Dnajc10	4930443G12Rik
2610305D13Rik	BC031781	Dpcd	4930511M11Rik
2610306M01Rik	Bin3	Dscr3	4933405L10Rik
2900060B14Rik	Birc2	Elmo1	4933407K13Rik
4831426I19Rik	Brca1	Epha2	4933426M11Rik
4833439L19Rik	Brpf1	Epn2	8430427H17Rik
4921524J17Rik	Cbfa2t3	Fosb	A730008H23Rik
4930443G12Rik	Cbx5	Frmd4a	A930015D03Rik
4930453N24Rik	Ccdc45	Gnai2	Abca13
4930511M11Rik	Ccnd3	Grap	Abcg2
4933405L10Rik	Cct7	Gulp1	Abcg3
4933407K13Rik	Cdan1	Hes1	Abhd2
4933426M11Rik	Cdc5l	Ifnar1	Acap2
8430427H17Rik	Cdkn2d	Lpp	Ache
A730008H23Rik	Cep152	Mast4	Acot2
A930015D03Rik	Chchd4	Mkl2	Acsf3
Abca13	Cks2	Mpzl1	Acsl3
Abcb8	Colec11	Myh9	Adamts20
Abcg2	Commd7	Notch1	Adarb1
Abcg3	Commd9	Nrarp	Adat3
Abhd2	Copg2	Pdlim5	Adcy2
Abhd5	Copz1	Phf13	Adm
Abhd6	Cox8a	Plekhf1	Adnp
Ablim1	Cpt2	Ppp1r2	Adora3
Abt1	Ctps	Ptch1	Aff1
Acap2	Cwc22	Ptk2	Aff3
Ache	Cyp4x1	Pvrl2	Akap10
Acin1	D11Wsu99e	Rbpms	Alox5ap
Acot2	Dap3	Rgnef	Amdhd2
Acsf3	Dapp1	Rnf121	Anapc4
Acsl3	Dcps	Sbf2	Ankrd11
Adamts20	Ddc	Sirt2	Ano6
Adarb1	Ddx28	Slc16a13	Ap1m1
Adat3	Depdc1b	Sorcs2	Ap2m1
Adcy2	Dffa	Sox17	Arap1
Adm	Dhdh	Spnb2	Arhgap25
Adnp	Dhrs4	Srgap2	Arhgef12
Adora3	Dhx16	Tcf7	Arhgef19
Aff1	Diap1	Tctex1d2	Arid3a
Aff3	Dohh	Tmem43	Arl6ip1
Ahctf1	Dyrk3	Tox2	Armc9
Ahi1	E130303B06Rik	Tspan9	Arnt
AI467606	Eaf1	Txndc12	Arpc3
Ajap1	Eif2b4	Wscd1	Arrb1
Akap10	Emp3	Zfp28	Arv1
Alox5ap	Espl1	Zfp608	Atf4
Amdhd2	Exoc6		Atf7ip
Anapc4	Exosc7		Atp6v0c
Ankrd11	Fam109b		Atp8b1
Ankzf1	Fam165b		Auts2
Ano10	Fam65c		Azin1
Ano6	Fastkd1		B3galt4
Anp32a	Fdps		B3gnt2
Ap1m1	Fert2		B4galt5
Ap2m1	Fth1		Banp
Arap1	Fyco1		Bax
Arhgap25	Fzr1		BC002163
Arhgef12	Gata1		BC018473
Arhgef19	Gclc		BC021891
Arid3a	Gfi1b		BC023882
Arl6ip1	Gnl2		BC024659
Armc9	Gpn2		Bcl2l12
Arnt	Gpn3		Bcl9
Arpc3	Gpr56		Bicd2
Arrb1	Gse1		Bid
Arv1	Gspt1		Birc3
Atad2b	Gtf2a2		Bmpr1a
Atf4	Gtf3c5		Btbd9
Atf7ip	Hadha		Btn1a1
Atg4c	Hdgf		Calcoco1
Atp6v0b	Hectd1		Calm1
Atp6v0c	Herc1		Calm2
Atp8b1	Hexim2		Camta1
Auts2	Hibch		Car11
Azin1	Hist1h4h		Casp12
B230118H07Rik	Hjurp		Cbr4
B3galnt2	Hmha1		Cbx1
B3galt4	Hsph1		Cbx8
B3gnt2	Incenp		Ccdc102a
B4galt5	Ing3		Ccdc112
Banp	Ints9		Ccdc114
Bax	Intu		Ccdc12
BC002163	Irs2		Ccdc19
BC018473	Itga2b		Ccpg1
BC021891	Itgb3		Ccr1
BC023882	Kif2c		Ccr10
BC024659	Larp1		Cd163
BC031781	Lias		Cd244
Bcl2l12	Lonp1		Cd300a
Bcl9	Lrpprc		Cd300lb
Bicd2	Lrrc16a		Cdh23
Bid	Lrrc40		Cebpe
Bin3	Lrrc57		Cenpj
Birc2	Lsm14b		Cep350
Birc3	Lsmd1		Cfdp1
Bmpr1a	Lyl1		Cfp
Brca1	Maf1		Chchd6
Brpf1	Magoh		Chd2
Btbd9	Mettl8		Chi3l3
Btn1a1	Mknk1		Chia
Calcoco1	Mobkl1a		Clasp1
Calm1	Mphosph10		Cldn11
Calm2	Mrpl34		Clgn
Calu	Mrpl47		Clic5
Camsap1l1	Mrpl48		Clptm1
Camta1	Mrpl50		Cltc
Car11	Msh6		Cnih3
Casp12	Mylk3		Cnnm2
Casp4	Nat10		Cobl
Cbfa2t3	Ncln		Copg
Cbr4	Ncoa2		Cox5a
Cbx1	Ndor1		Cr2
Cbx4	Nfe2		Creb3l1
Cbx5	Nfkbib		Crebl2
Cbx8	Nop2		Csad
Ccdc102a	Nploc4		Csmd1
Ccdc112	Nrip1		Csnk1g2
Ccdc114	Nsf		Ctcfl
Ccdc12	Nup153		Ctdp1
Ccdc19	Nup160		Ctnnd2
Ccdc45	Nup54		Cttn
Ccnd3	Nutf2		Cuedc1
Ccpg1	Ormdl3		Cysltr2
Ccr1	P2rx1		D030028A08Rik
Ccr10	Paics		D130040H23Rik
Cct7	Pdzk1ip1		D330038O06Rik
Cd163	Pepd		D4Wsu53e
Cd244	Pet112l		D630003M21Rik
Cd300a	Phb		D6Wsu116e
Cd300lb	Pigl		Daglb
Cdan1	Polr2e		Dcun1d1
Cdc5l	Ppat		Ddx19a
Cdgap	Prcc		Ddx23
Cdh23	Prkag2		Ddx5
Cdkn2d	Prkca		Dennd3
Cebpe	Prpf3		Dhx33
Cenpj	Psmd7		Dirc2
Cep152	Pum2		Dlg4
Cep350	Pus7l		Dlgap1
Cfdp1	R3hdm1		Dnahc2
Cfp	Rap1a		Dnahc8
Cgnl1	Rbl2		Dock2
Chchd4	Rbm38		Dok2
Chchd6	Rcor1		Dpf1
Chd2	Rex2		Dpys
Chi3l3	Rpp14		Dtx2
Chia	Rpp21		Dus2l
Cks2	Rprd1b		Dynlrb1
Clasp1	Runx1		Edem3
Cldn11	Sae1		Eef2
Clec14a	Sfpi1		EG240055
Clgn	Sfxn5		Egfl7
Clic5	Sirt6		Egflam
Clptm1	Ska1		Ell2
Cltc	Slbp		Elovl7
Cnih3	Slc30a6		Emilin2
Cnnm2	Smarcal1		Eml6
Cobl	Snrnp70		Eps8
Colec11	Snw1		Erbb4
Commd7	Snx5		Ercc1
Commd9	Snx8		Erich1
Copg	Spns2		Esyt1
Copg2	Stat5a		Etl4
Copz1	Suclg1		Etohd2
Cox5a	Tacc3		Evi5
Cox8a	Tbc1d14		F2r
Cpt2	Tbk1		Fam100b
Cr2	Tbp		Fam134a
Creb3	Tfrc		Fam3c
Creb3l1	Thoc1		Fam53a
Crebl2	Tm2d3		Fam65a
Csad	Tmem203		Fam82a1
Csf1	Tmem48		Fcgr1
Csmd1	Tmem56		Fem1a
Csnk1g2	Tnfaip8		Fgfr3
Ctcfl	Tomm5		Flot2
Ctdp1	Trap1		Foxn3
Ctnnd2	Tspan32		Fras1
Ctps	Txn2		Frmpd1
Cttn	Tyms		Ftl1
Cuedc1	U2af1		G530011O06Rik
Cwc22	Ubash3b		Gabpb1
Cyp4x1	Unk		Gad1
Cysltr2	Usp8		Gadd45g
D030028A08Rik	Uspl1		Gas7
D11Wsu99e	Vmn2r-ps14		Gba
D130040H23Rik	Wbp2		Gbp2
D330038O06Rik	Wdr13		Ggta1
D4Wsu53e	Wdr5		Glod5
D630003M21Rik	Whsc2		Gm10649
D6Wsu116e	Wnk4		Gm13152
Dab2ip	Xrcc6		Gm13154
Daglb	Zc3hav1		Gm13242
Dap3	Zfp1		Gm13251
Dapp1	Zfp143		Gm1568
Dclk2	Zfp691		Gm16532
Dcps	Zfp869		Gm1968
Dcun1d1	Zfpm1		Gm5577
Ddc	Zmynd8		Gm7367
Ddx19a	Zranb3		Gmpr2
Ddx23			Gng4
Ddx28			Gorasp2
Ddx5			Gpatch3
Dennd3			Gpc5
Depdc1b			Gpc6
Dffa			Gpx5
Dhdh			Gpx6
Dhrs4			Grhl2
Dhx16			Grhl3
Dhx33			Gsk3a
Diap1			Gypc
Dirc2			H2-T3
Dlg4			Hand1
Dlgap1			Hdlbp
Dmd			Hectd2
Dmwd			Herpud2
Dnahc2			Hist3h2a
Dnahc8			Hist4h4
Dnajc10			Hmbox1
Dock2			Hmgcll1
Dohh			Hs2st1
Dok2			Hsd17b11
Dpcd			Iars
Dpf1			Ifngr2
Dpys			Il10ra
Dscr3			Il33
Dtx2			Impdh1
Dus2l			Ipo11
Dynlrb1			Ipo13
Dyrk3			Ipo7
E130303B06Rik			Isca1
Eaf1			Itln1
Edem3			Itsn1
Eef2			Katnb1
EG240055			Kcnb1
Egfl7			Kdelr2
Egflam			Kdm3a
Eif2b4			Kdm5a
Ell2			Kdm6b
Elmo1			Klf13
Elovl7			Klf2
Emilin2			Klhl18
Eml6			Klhl21
Emp3			Kpnb1
Epha2			Ksr1
Epn2			Kti12
Eps8			Lamp1
Erbb4			Lclat1
Ercc1			Lctl
Erich1			Ldb3
Espl1			Ldlrap1
Esyt1			Leo1
Etl4			Lig4
Etohd2			Limd2
Evi5			Lipc
Exoc6			Lman2
Exosc7			Lmbrd1
F2r			Lmna
Fam100b			LOC547150
Fam109b			Lrrc27
Fam134a			Luc7l
Fam165b			Malat1
Fam3c			Manba
Fam53a			Manf
Fam65a			Mapk6
Fam65c			Mapkapk2
Fam82a1			Mar3
Fastkd1			Mare
Fcgr1			Mctp1
Fdps			Mdga1
Fem1a			Med13
Fert2			Med4
Fgfr3			Mef2c
Flot2			Megf11
Fosb			Meox1
Foxn3			Mex3a
Fras1			Mfsd4
Frmd4a			Micall2
Frmpd1			Mink1
Fth1			Mir132
Ftl1			Mir144
Fyco1			Mir181c
Fzr1			Mir193
G530011O06Rik			Mir212
Gabpb1			Mir23a
Gad1			Mir29b-1
Gadd45g			Mir704
Gas7			Mkl1
Gata1			Mmp20
Gba			Mobkl2a
Gbp2			Morf4l1
Gclc			Mpp2
Gfi1b			Mpst
Ggta1			Mrps18a
Glod5			Msh4
Gm10649			Mthfr
Gm13152			Mtmr4
Gm13154			Mtss1
Gm13242			Myst2
Gm13251			Nampt
Gm1568			Nap1l1
Gm16532			Nccrp1
Gm1968			Ndfip1
Gm5577			Ndst4
Gm7367			Neat1
Gmpr2			Necab3
Gnai2			Nek7
Gng4			Neu4
Gnl2			Ngly1
Gorasp2			Nktr
Gpatch3			Nlk
Gpc5			Noxa1
Gpc6			Nrgn
Gpn2			Nudt9
Gpn3			Olfr1367
Gpr56			Olfr763
Gpx5			Olfr9
Gpx6			Otub1
Grap			Ovol1
Grhl2			P2rx7
Grhl3			P4hb
Gse1			Pafah2
Gsk3a			Paip1
Gspt1			Pak4
Gtf2a2			Paqr7
Gtf3c5			Pard3
Gulp1			Park2
Gypc			Parvb
H2-T3			Pcnp
Hadha			Pcnxl3
Hand1			Pctk3
Hdgf			Pcx
Hdlbp			Pcyt1a
Hectd1			Pdcd1
Hectd2			Pde10a
Herc1			Pde4d
Herpud2			Pex5
Hes1			Phc1
Hexim2			Phf21a
Hibch			Phxr4
Hist1h4h			Pigv
Hist3h2a			Pigw
Hist4h4			Pisd
Hjurp			Pisd-ps1
Hmbox1			Pisd-ps2
Hmgcll1			Pisd-ps3
Hmha1			Pkm2
Hs2st1			Plcb2
Hsd17b11			Plcg2
Hsph1			Plxna4
Iars			Pnpla8
Ifnar1			Polg
Ifngr2			Poll
Il10ra			Poln
Il33			Ppef2
Impdh1			Ppfia1
Incenp			Pprc1
Ing3			Prdm2
Ints9			Prl2c4
Intu			Prokr1
Ipo11			Prokr2
Ipo13			Prosapip1
Ipo7			Prrt4
Irs2			Prtg
Isca1			Ptger2
Itga2b			Ptma
Itgb3			Ptprn2
Itln1			Pxn
Itsn1			Qrich1
Katnb1			Rab22a
Kcnb1			Rab39b
Kdelr2			Rab3c
Kdm3a			Rab5c
Kdm5a			Rab7
Kdm6b			Rabac1
Kif2c			Rabl2a
Klf13			Rag2
Klf2			Rap1gap2
Klhl18			Rara
Klhl21			Rasa2
Kpnb1			Rbm16
Ksr1			Rbms1
Kti12			Rcbtb2
Lamp1			Reep1
Larp1			Rer1
Lclat1			Rere
Lctl			Rfx3
Ldb3			Rn4.5s
Ldlrap1			Rnd2
Leo1			Rnf182
Lias			Rnf220
Lig4			Rnf44
Limd2			Rnu1b2
Lipc			Rora
Lman2			Rpia
Lmbrd1			Rpl18
Lmna			Rpl9
LOC547150			Rps12
Lonp1			Rragc
Lpp			Rsbn1l
Lrpprc			Rundc3a
Lrrc16a			Rwdd3
Lrrc27			Rxra
Lrrc40			Ryr1
Lrrc57			Sav1
Lsm14b			Scamp4
Lsmd1			Scn10a
Luc7l			Scn11a
Lyl1			Scn1a
Maf1			Scrib
Magoh			Sec61a1
Malat1			Sema4d
Manba			Sep-15
Manf			Sep-02
Mapk6			Sep-07
Mapkapk2			Serp2
Mar-03			Sertad2
Mare			Sertad3
Mast4			Sf3b2
Mctp1			Sgtb
Mdga1			Sh3glb1
Med13			Sharpin
Med4			Sirt4
Mef2c			Slc10a7
Megf11			Slc2a9
Meox1			Slc38a3
Mettl8			Slc38a7
Mex3a			Slc39a13
Mfsd4			Slc41a2
Micall2			Slc47a1
Mink1			Slc4a1
Mir132			Slc5a11
Mir144			Slc7a15
Mir181c			Smad6
Mir193			Smcr7
Mir212			Snhg12
Mir23a			Snora16a
Mir29b-1			Snord116
Mir704			Snord12
Mkl1			Snrpc
Mkl2			Snx17
Mknk1			Snx27
Mmp20			Snx32
Mobkl1a			Spa17
Mobkl2a			Spdya
Morf4l1			Speer4a
Mphosph10			Sphk2
Mpp2			Srrm2
Mpst			Sstr1
Mpzl1			St6galnac3
Mrpl34			St6galnac5
Mrpl47			St8sia1
Mrpl48			Stau1
Mrpl50			Stk25
Mrps18a			Stk32c
Msh4			Stmn1
Msh6			Ston2
Mthfr			Stub1
Mtmr4			Susd5
Mtss1			Svop
Myh9			Syt16
Mylk3			Tac4
Myst2			Taf4a
Nampt			Tagln2
Nap1l1			Tbc1d7
Nat10			Tbc1d8
Nccrp1			Tbcd
Ncln			Tbl1x
Ncoa2			Tcea3
Ndfip1			Tgm2
Ndor1			Tiam1
Ndst4			Tlk1
Neat1			Tln1
Necab3			Tm9sf4
Nek7			Tmem11
Neu4			Tmem115
Nfe2			Tmem131
Nfkbib			Tmem132d
Ngly1			Tmem158
Nktr			Tmem57
Nlk			Tmem86b
Nop2			Tmprss13
Notch1			Tnrc6a
Noxa1			Treml4
Nploc4			Trim17
Nrarp			Trim27
Nrgn			Trim46
Nrip1			Trmt61b
Nsf			Trpd52l3
Nudt9			Tsc22d2
Nup153			Tspan12
Nup160			Tspan33
Nup54			Tspyl3
Nutf2			Ttc13
Olfr1367			Ttll11
Olfr763			Ubp1
Olfr9			Uhrf1bp1l
Ormdl3			Usp3
Otub1			Usp40
Ovol1			Usp48
P2rx1			Usp5
P2rx7			Usp6nl
P4hb			Utp14b
Pafah2			Vangl1
Paics			Vapb
Paip1			Vdac1
Pak4			Vegfa
Paqr7			Vgll4
Pard3			Vit
Park2			Vps13b
Parvb			Vps33a
Pcnp			Vwa1
Pcnxl3			Wdfy2
Pctk3			Wdr45l
Pcx			Wisp3
Pcyt1a			Wnk1
Pdcd1			Wnt10a
Pde10a			Xcr1
Pde4d			Ywhaz
Pdlim5			Zbtb16
Pdzk1ip1			Zbtb5
Pepd			Zbtb8a
Pet112l			Zbtb8b
Pex5			Zc3h7a
Phb			Zdhhc19
Phc1			Zdhhc3
Phf13			Zfp189
Phf21a			Zfp260
Phxr4			Zfp322a
Pigl			Zfp385a
Pigv			Zfp513
Pigw			Zfp558
Pisd			Zfp623
Pisd-ps1			Zfp644
Pisd-ps2			Zfp740
Pisd-ps3			Zfp870
Pkm2
Plcb2
Plcg2
Plekhf1
Plxna4
Pnpla8
Polg
Poll
Poln
Polr2e
Ppat
Ppef2
Ppfia1
Ppp1r2
Pprc1
Prcc
Prdm2
Prkag2
Prkca
Prl2c4
Prokr1
Prokr2
Prosapip1
Prpf3
Prrt4
Prtg
Psmd7
Ptch1
Ptger2
Ptk2
Ptma
Ptprn2
Pum2
Pus7l
Pvrl2
Pxn
Qrich1
R3hdm1
Rab22a
Rab39b
Rab3c
Rab5c
Rab7
Rabac1
Rabl2a
Rag2
Rap1a
Rap1gap2
Rara
Rasa2
Rbl2
Rbm16
Rbm38
Rbms1
Rbpms
Rcbtb2
Rcor1
Reep1
Rer1
Rere
Rex2
Rfx3
Rgnef
Rn4.5s
Rnd2
Rnf121
Rnf182
Rnf220
Rnf44
Rnu1b2
Rora
Rpia
Rpl18
Rpl9
Rpp14
Rpp21
Rprd1b
Rps12
Rragc
Rsbn1l
Rundc3a
Runx1
Rwdd3
Rxra
Ryr1
Sae1
Sav1
Sbf2
Scamp4
Scn10a
Scn11a
Scn1a
Scrib
Sec61a1
Sema4d
Sep-15
Sep-02
Sep-07
Serp2
Sertad2
Sertad3
Sf3b2
Sfpi1
Sfxn5
Sgtb
Sh3glb1
Sharpin
Sirt2
Sirt4
Sirt6
Ska1
Slbp
Slc10a7
Slc16a13
Slc2a9
Slc30a6
Slc38a3
Slc38a7
Slc39a13
Slc41a2
Slc47a1
Slc4a1
Slc5a11
Slc7a15
Smad6
Smarcal1
Smcr7
Snhg12
Snora16a
Snord116
Snord12
Snrnp70
Snrpc
Snw1
Snx17
Snx27
Snx32
Snx5
Snx8
Sorcs2
Sox17
Spa17
Spdya
Speer4a
Sphk2
Spnb2
Spns2
Srgap2
Srrm2
Sstr1
St6galnac3
St6galnac5
St8sia1
Stat5a
Stau1
Stk25
Stk32c
Stmn1
Ston2
Stub1
Suclg1
Susd5
Svop
Syt16
Tac4
Tacc3
Taf4a
Tagln2
Tbc1d14
Tbc1d7
Tbc1d8
Tbcd
Tbk1
Tbl1x
Tbp
Tcea3
Tcf7
Tctex1d2
Tfrc
Tgm2
Thoc1
Tiam1
Tlk1
Tln1
Tm2d3
Tm9sf4
Tmem11
Tmem115
Tmem131
Tmem132d
Tmem158
Tmem203
Tmem43
Tmem48
Tmem56
Tmem57
Tmem86b
Tmprss13
Tnfaip8
Tnrc6a
Tomm5
Tox2
Trap1
Treml4
Trim17
Trim27
Trim46
Trmt61b
Trpd52l3
Tsc22d2
Tspan12
Tspan32
Tspan33
Tspan9
Tspyl3
Ttc13
Ttll11
Txn2
Txndc12
Tyms
U2af1
Ubash3b
Ubp1
Uhrf1bp1l
Unk
Usp3
Usp40
Usp48
Usp5
Usp6nl
Usp8
Uspl1
Utp14b
Vangl1
Vapb
Vdac1
Vegfa
Vgll4
Vit
Vmn2r-ps14
Vps13b
Vps33a
Vwa1
Wbp2
Wdfy2
Wdr13
Wdr45l
Wdr5
Whsc2
Wisp3
Wnk1
Wnk4
Wnt10a
Wscd1
Xcr1
Xrcc6
Ywhaz
Zbtb16
Zbtb5
Zbtb8a
Zbtb8b
Zc3h7a
Zc3hav1
Zdhhc19
Zdhhc3
Zfp1
Zfp143
Zfp189
Zfp260
Zfp28
Zfp322a
Zfp385a
Zfp513
Zfp558
Zfp608
Zfp623
Zfp644
Zfp691
Zfp740
Zfp869
Zfp870
Zfpm1
Zmynd8
Zranb3
