# Supplementary material for: The transcriptional programme controlled by Runx1 during early embryonic blood development
Source: Dev Biol. 2012 Jun 15;366(2):404–19. doi: 10.1016/j.ydbio.2012.03.024 (PMC3430866; doi:10.1016/j.ydbio.2012.03.024)
Supplement: Supplementary file 4 — Supplementary material [file mmc4.txt]

Runx1-/- vs. Runx1+/- differentially expressed genes
upregulated_genes	fold_change
B230206F22Rik	1.5000596
Mthfr	1.5003073
1700062I23Rik	1.5003332
Rilpl1	1.5003643
Arhgef15	1.5010024
Tgfbr2	1.5012994
Mxd4	1.5016599
Ushbp1	1.5019225
Pth1r	1.502314
Pmepa1	1.5023291
BC051226	1.5025257
Hbb-y	1.5025985
Amotl1	1.5026877
Mybl1	1.502751
Gm5640	1.5033431
Il11	1.5033884
Irg1	1.5034665
Ankrd50	1.503529
Nr3c1	1.5035822
Pdlim7	1.5036353
Gm9340	1.5039688
BB070754	1.504205
Gm5604	1.5046972
Nrp1	1.504843
4921511C10Rik	1.5051088
Nrxn2	1.5055616
Mthfr	1.5055877
2900076A13Rik	1.5061078
Pxk	1.5061811
Lims2	1.5063059
Grrp1	1.5068398
Plagl1	1.5091974
4933439C10Rik	1.5094556
Lamc2	1.5096933
4933438K21Rik	1.5100199
Adap2	1.5104951
Gm2058	1.5109632
4930486L24Rik	1.5109814
Apold1	1.5110371
Dsg2	1.5112107
Bhlhe40	1.5113069
Fbn1	1.5113488
Hif3a	1.5124902
4930563F15Rik	1.5125035
D11Ertd80e	1.5126399
Crip1	1.5126591
Creb3l4	1.5132686
Klc3	1.5165443
Arhgap20	1.5166756
Hmox1	1.5167388
Rgs3	1.5171422
Clec4a1	1.5177424
Gm889	1.5177425
Nfib	1.5177969
Armcx6	1.5180513
Tm6sf1	1.5182995
Lifr	1.5193552
Icosl	1.5194651
Spnb1	1.5199229
Wfdc2	1.5199536
Nab2	1.5205058
Usp17l5	1.5212929
Tpbg	1.5227506
Timp1	1.5229391
Dmpk	1.5235242
Tor3a	1.5235732
Numb	1.5239122
BC066135	1.5241939
9030425E11Rik	1.5267723
Gpihbp1	1.5268482
Sema3g	1.5273017
LOC675328	1.527521
LOC100048271	1.5276383
Ankrd57	1.5277934
Ccdc109a	1.5284144
Itga11	1.5288999
Pcdh12	1.5294635
Pdgfb	1.5299594
Cdh3	1.5303254
LOC674218	1.5307599
Pknox2	1.5310137
Efna1	1.5322509
Osgin1	1.5323727
9030425E11Rik	1.533223
Gng11	1.5348328
Col1a1	1.5351601
Calr3	1.5355725
Crispld2	1.5362306
Dlk2	1.5362699
Mctp2	1.5364442
Gm8286	1.5374488
Fam57b	1.5374491
Sbf2	1.5384978
Tnnt3	1.5389986
Hoxa11as	1.539328
Gm8273	1.5394512
Apcdd1	1.5400659
Tmem200a	1.540944
Arl5c	1.5409453
Tnc	1.541311
Ddr1	1.5415096
Gm13271	1.5416497
G6b	1.5431293
Clu	1.5433826
D130062J21Rik	1.5434082
Rell1	1.5434883
2010004M13Rik	1.5441705
P2rx1	1.5443766
Acta2	1.5444369
LOC100044968	1.545215
C1d	1.5452969
Lhx1	1.5459093
Ttc9	1.5461274
Fam162b	1.5480531
Tox3	1.548458
Slc2a10	1.5485018
Plekhg4	1.5487207
Gprc5d	1.548948
Spna2	1.549764
Kcne1l	1.5499754
4933440N22Rik	1.5499804
Zfpm2	1.5502766
C3	1.5510162
Nr5a2	1.5523489
Tgm4	1.5525721
Dyrk1b	1.5531058
Galnt6	1.5532899
Gm13907	1.5539559
Hspb2	1.5542843
Crim1	1.5548112
Chtf8	1.5549682
Tmem37	1.5554818
8030456M14Rik	1.5556364
Heyl	1.5558103
Nfatc2	1.5563229
Ano2	1.5570596
Gpr45	1.5578249
P4ha2	1.5591012
Raly	1.5608656
Mesdc1	1.5612397
Hcrtr1	1.5614092
Phldb2	1.5615195
Trim46	1.5621655
Olfr122	1.5627395
Gm12824	1.5636247
Wnt5a	1.5655342
Ppm1j	1.5655897
Dchs1	1.5656337
Cyp4a31	1.565653
4921516I12Rik	1.5678235
Dmrtc1c2	1.5678611
4933411B09Rik	1.5681777
Pnpla1	1.5687065
C81489	1.5687642
9930012K11Rik	1.5688341
Tmem88	1.5688914
LOC100046186	1.5698028
Gm13298	1.5701076
Nkain4	1.5703722
Slc14a2	1.5711925
Dsp	1.5716212
Lrig3	1.5718068
Fam46b	1.5726117
Cfc1	1.5727828
Zbtb8a	1.5734267
Cacna2d1	1.5735626
Ldb2	1.5738864
Hhip	1.575205
Rgs7bp	1.5753275
Maf	1.5753444
Ebi3	1.5756671
Slc9a3r2	1.5759194
Gm3869	1.5765315
Armcx4	1.577158
Mageh1	1.5771929
Sult5a1	1.5777124
Vegfa	1.5785191
Myo1c	1.5789822
Tead1	1.5793376
Gpm6b	1.579341
Dll4	1.5796436
Heatr7b1	1.5797303
Mamstr	1.580316
Tram2	1.5807364
2010300C02Rik	1.5814654
Rab5b	1.5815276
Loxl1	1.5815517
Dapk2	1.5824492
Gm7026	1.5830581
Bdh2	1.5838635
Nkx2-3	1.584005
Mtap1a	1.5847977
Klhl36	1.5848292
Tbx2	1.586019
Serping1	1.5865606
Hexb	1.5866481
D8Ertd82e	1.5867084
Tmem151a	1.5867512
A930002H24Rik	1.5878093
Matn4	1.589775
Arntl2	1.5898285
Plch2	1.5905988
Phactr1	1.5906184
Itgb4	1.5907578
Cck	1.5915011
AA414768	1.591967
Creb3l2	1.5923172
Dennd5b	1.592838
Limch1	1.5930642
Ctla2b	1.5930727
Arc	1.5932541
Tgfbr2	1.593712
Cbln1	1.5940351
Nid1	1.5940595
Gm2399	1.59508
C130090I23Rik	1.5953313
Tmem119	1.5971551
BC020535	1.5978286
Adcy4	1.5986938
Ptrf	1.5994105
Rgs4	1.5994465
Pstpip1	1.5998523
Atp1b2	1.599967
Arhgap29	1.600356
Grem2	1.6003746
Pea15a	1.6014905
Notch4	1.6015476
Nts	1.6017091
Pla2g3	1.6030263
Unc5a	1.6030884
Mgat3	1.6037934
Tet3	1.6038727
Anxa7	1.6045158
Gm3761	1.6047734
Sh3pxd2a	1.6054984
C230096K16Rik	1.6062557
Pdpn	1.6065036
Ngfr	1.6073916
Tchh	1.6095402
Cldn5	1.6097193
Lrrc29	1.6115773
Nfib	1.6125367
Ypel3	1.6134995
Cyp4a10	1.6136881
Nynrin	1.6155603
Olfr1428	1.6155945
Gm2626	1.6168671
LOC100047598	1.6175286
Zfp28	1.6175667
Cd151	1.6181542
Gnas	1.6203401
Ccdc80	1.6236377
Cda	1.6241381
Rhoc	1.6247317
Cldn4	1.6249143
Thsd1	1.6255186
Arhgap31	1.6257572
BB114814	1.6259555
Tmem45a	1.6266698
Tuft1	1.628986
Adrb3	1.6290606
Gm6309	1.6306729
Mapt	1.6345627
Oit3	1.6355733
Irx6	1.6356417
Kank3	1.6356841
Nos1ap	1.6365994
Gm2282	1.6370168
Gprc5c	1.6371762
Sema6b	1.6410421
Inmt	1.6421934
Map3k9	1.6430073
Krt9	1.6431878
A930001N09Rik	1.6433952
Sec14l2	1.6433967
F5	1.6465744
Fnbp1	1.6470761
Bmp6	1.6482961
Akna	1.6488883
AU015680	1.6493264
Ern2	1.6495687
Serpina3i	1.6496991
Tinagl1	1.6504244
Sgpp1	1.6509017
C030017G13Rik	1.6528187
Gm13931	1.6557775
Gnao1	1.6571931
Ednra	1.6579556
Gprc5a	1.6591868
AI836003	1.6613415
Erg	1.6613852
Col3a1	1.6614466
Lancl3	1.6649731
Dmkn	1.6657922
Inhbe	1.6663853
LOC638517	1.6678613
Pcolce	1.6687454
Mxd3	1.6687872
Cnn1	1.6690623
Gm6684	1.6705449
Hoxd13	1.6717123
Npas4	1.6718211
LOC100045024	1.6719896
4930563E22Rik	1.673508
Nfib	1.6757102
Fam114a1	1.676027
Nrp2	1.6760329
Tppp	1.676463
Ptprb	1.677684
9.13E+15	1.678892
Postn	1.6789727
Scrn1	1.6797941
Ppfia2	1.6799608
Camsap1l1	1.6803051
Rhox3f	1.680678
Gucy1a2	1.681797
Noxo1	1.6820748
Kank3	1.6848372
Cecr5	1.6849948
LOC640020	1.6854912
Cd97	1.6862272
Trib1	1.6864363
Zfp366	1.6880194
Wnt3	1.6882943
Cacng7	1.688931
Tex13	1.6899213
Dst	1.6906923
LOC100048479	1.691433
Zfpm2	1.6918056
Mst1r	1.6956363
Raet1c	1.6962619
Sec24d	1.6976354
Hcst	1.6978422
Sgk2	1.6979574
AI661453	1.6987294
Hbegf	1.7001873
Slc7a7	1.7010399
Scnn1a	1.701241
Mc5r	1.7018042
Plekho1	1.7026604
Fam159a	1.7040181
Gm4980	1.704449
1010001N08Rik	1.7049291
D730035F11Rik	1.7056339
Odz3	1.7064414
2610018G03Rik	1.7083896
Ascl1	1.7088245
Smoc2	1.7093117
Pigt	1.7109063
Gm2180	1.7120637
Mllt4	1.7124584
Pogk	1.7127203
Klf4	1.7142385
Krtap5-5	1.7160145
Six5	1.7165875
Myadm	1.7174584
Il12rb2	1.7186016
Cgnl1	1.7187564
Zswim6	1.7196898
LOC100048617	1.7218311
Igsf11	1.7231722
Slc16a6	1.723492
Trh	1.7267326
Cd109	1.727849
Vgf	1.728435
Crispld1	1.7325168
Tnrc18	1.7326928
5830408B19Rik	1.7342324
Gm9763	1.7348021
Nhsl2	1.7356828
Fosb	1.7367011
4930430J20Rik	1.7368314
LOC100044438	1.737807
Lbh	1.7389992
Dmkn	1.7399048
Armcx1	1.7408704
Hbb-y	1.7430849
Gm14066	1.7434213
Tmem29	1.744132
Rasgrp3	1.7441903
Rnf103	1.7455248
Fmo1	1.7466271
Loxl2	1.7491621
Gm3364	1.7501101
Eps8	1.7513546
Lbx1	1.7515222
Ecscr	1.7516243
S1pr1	1.7517147
LOC100047435	1.7526647
Mas1	1.7531968
Pipox	1.7537704
Apc	1.7576964
Enpp2	1.7583562
Pmepa1	1.7595727
Slco2b1	1.7626126
Akap2	1.763025
Erg	1.7631979
Tcf7l1	1.7652265
4930504D19Rik	1.7694355
Spata6	1.7706656
1110017D15Rik	1.7712452
Gap43	1.7719828
Clic5	1.7742893
Zic2	1.7743514
Ptrf	1.7746257
D4Bwg0951e	1.7747232
Shisa9	1.7767605
Zic1	1.777018
Serpine1	1.7776877
Cyyr1	1.7802328
Prr7	1.7811228
Gpx7	1.7835693
Kcnk3	1.783704
Igf1	1.7888077
Lypd6	1.7898171
Copg2as2	1.7926282
Fat4	1.7927377
Ly6c1	1.7950739
Cytl1	1.7963554
BC028528	1.7973373
Fbxo44	1.7977494
2900006K08Rik	1.7993383
4930513L16Rik	1.8001312
Sncg	1.8020762
Slit3	1.802542
Klhl4	1.8040435
Tll1	1.8049963
Sox17	1.8051028
Gas7	1.8083057
Ehd2	1.8140342
Phf13	1.8160253
Tmprss2	1.8177397
Limch1	1.818639
AW549542	1.8187611
Ly6h	1.8215425
Vegfc	1.82651
Mrc1	1.8283972
Snx32	1.8314799
Frmd4a	1.83165
Dsg2	1.83176
Dpysl3	1.8323888
Gmfg	1.8349482
Itpkb	1.835132
Tox2	1.8355575
Ust	1.8363072
Nxph3	1.8374801
Tmem90a	1.8375101
Ptpro	1.8389251
Ptprb	1.8397307
Tnfrsf12a	1.8400835
Zdhhc15	1.8420904
Otud1	1.8437082
Hoxd4	1.8461449
Col6a1	1.847463
Emp1	1.84791
Sult2b1	1.8484321
Stmn3	1.8494513
Shisa9	1.8588547
Hoxa9	1.859381
Rem1	1.861937
Tat	1.8649753
Rasgrp4	1.8690431
Ankrd33b	1.8693573
5430410E06Rik	1.874857
Ptges	1.8766716
Samd5	1.878606
Epas1	1.8798547
Cacng3	1.8842517
Apold1	1.8867993
Cadps	1.8895743
Insm1	1.8907738
9430011C21Rik	1.8917556
Gm10837	1.893677
5330426P16Rik	1.8937737
Gm7564	1.8943434
D430019H16Rik	1.8997369
Dpysl3	1.9019135
Frmd4b	1.9020036
Gpr116	1.9058611
Serpina3f	1.909398
Bst1	1.9154329
Ncrna00085	1.9237376
Eltd1	1.9240224
Pnma2	1.9241271
Ppp1r14a	1.9261409
Rhoc	1.926941
Insm2	1.9281391
Gm4553	1.9301206
Ublcp1	1.9326426
Dnahc8	1.9413956
Snx25	1.9424181
Cd248	1.9478793
Hoxa9	1.9504553
Sox17	1.9532202
Atp2c2	1.9565976
Hspa12a	1.9566724
Scube3	1.9602087
2010012P19Rik	1.9637154
4933408B17Rik	1.9637703
1700016G22Rik	1.9639195
Syn1	1.9718711
Acvrl1	1.9773705
Irx5	1.9774264
Zfhx2	1.9818455
Cadm3	1.984092
Ushbp1	1.9960849
Tppp3	1.9961363
Tdo2	1.9961809
Epha7	1.9974031
Fosl1	1.9984043
Ublcp1	1.9999444
Cd2	2.0019877
Rln1	2.002518
Arhgdia	2.003806
Aldh1a1	2.0048985
A330021E22Rik	2.0146234
Smarca1	2.0236542
Olfr578	2.0236833
Fam163a	2.0245805
Lifr	2.0290027
Kbtbd11	2.0313122
Gdpd5	2.042736
Gm13889	2.043643
Slc1a6	2.0440962
Ly6h	2.045323
Treml1	2.045932
Msi1	2.0502732
LOC100045418	2.0543234
Ehd2	2.0611157
LOC100044762	2.068479
Raet1c	2.0723648
1700034O15Rik	2.0729678
Nav3	2.0741844
Adamts2	2.0752785
Cxcl14	2.076492
Trib1	2.0833704
Boc	2.0855854
Gm8826	2.0874524
Slc15a2	2.0902014
Ednrb	2.098855
Rnf122	2.0995064
Lyst	2.1006489
LOC100046241	2.1021416
Kcna6	2.1064079
Rem2	2.114041
Ksr2	2.1206405
B3gnt8	2.125395
S100a16	2.129867
Art5	2.139224
Paqr6	2.1396952
Igf1	2.1420305
Ptprd	2.142135
Casp4	2.1453362
Rtp3	2.15162
Sorcs1	2.1534188
Akap12	2.1556954
Cass4	2.1625426
Tap2	2.1735532
Emp2	2.1841047
Krt15	2.184525
Lasp1	2.1871579
Bnc1	2.18737
Hes2	2.1976893
Batf3	2.2065527
4930432N10Rik	2.248854
Gbp4	2.250532
Dusp26	2.2576602
Stab2	2.2609537
Dact2	2.2641096
Pcp4l1	2.2679224
Igf1	2.2688715
LOC100048867	2.2840686
Cldn11	2.2877448
Tcp11	2.2990558
Calcrl	2.3181195
Igf1	2.320045
Bfsp1	2.3490696
Lrg1	2.3655803
Pcyt1a	2.3701696
Rtn4rl1	2.3722885
Krtap17-1	2.3727062
Ptch2	2.414804
Twist2	2.4269762
Lrrc1	2.4285383
Itga1	2.4332702
Il17rd	2.4974148
Rftn2	2.5227115
LOC100046901	2.524522
LOC100045709	2.5705884
Gm8364	2.5998824
Camk2a	2.6186402
Arg2	2.7220266
Slc26a10	2.7526186
Mdfi	2.7744584
Speer5-ps1	3.0015614
Pak6	3.2678583
Rgmb	3.3138728
2810449G22Rik	3.4411314
Tnnc1	3.8768106
Gprc5b	4.2239213
Ucn	4.8657055
Hoxb8	5.3487625
downregulated_genes	fold_change
Gfi1b	-1.5003221
Gm11841	-1.5003787
Gm8429	-1.5013003
2310079F09Rik	-1.5037514
Trit1	-1.5038006
5830415F09Rik	-1.5038079
Mamdc4	-1.5045794
Kpna2	-1.5053544
Dydc2	-1.5101142
Rhox8	-1.5122837
Fam175a	-1.5137744
Elavl2	-1.5140709
Sh2b2	-1.5165267
Rnf135	-1.5188615
Hk1	-1.5209215
Mrps2	-1.5209534
Srxn1	-1.52343
Gm7655	-1.5249869
Sdad1	-1.5259078
Unc5c	-1.5259552
Fgf15	-1.5260893
Dydc2	-1.5279167
Gm88	-1.5282346
Tdh	-1.5285743
Oat	-1.5297805
Dnajc11	-1.5326184
Ppp2r2c	-1.533202
Slc19a1	-1.5333247
5430401H09Rik	-1.5334848
Foxred2	-1.5337152
Slc18a2	-1.534575
Ltv1	-1.5348055
Zscan10	-1.5354062
Ccr7	-1.537034
Fktn	-1.5393078
Cebpb	-1.5417119
Steap3	-1.5420976
Gm16530	-1.5488173
Defa-rs2	-1.5514859
Serpinb6b	-1.5518146
1500002O20Rik	-1.5528518
BC028789	-1.5544698
LOC100045149	-1.5556682
Cldn25	-1.5563226
Trim33	-1.557045
Usp-ps	-1.5581577
Slc25a10	-1.5606506
Eef1e1	-1.5627462
Ahcy	-1.5628903
Mgll	-1.5635245
2810408P10Rik	-1.5664597
Fgfbp3	-1.5704833
Defa-rs7	-1.5706209
BC068281	-1.5708612
Gm2496	-1.5709976
Tg	-1.5714852
Sephs2	-1.5726465
Slc25a33	-1.573766
AA386476	-1.5752265
Arhgef4	-1.5765128
Gm4991	-1.5766639
Plek	-1.5769789
Apom	-1.5779322
Rragb	-1.5782102
Il1rl1	-1.5786939
Gm2598	-1.5828272
Gm9686	-1.5828596
Pnpo	-1.583877
Ptpn7	-1.5851727
Paqr7	-1.5859356
Pik3cb	-1.5865617
A730089K16Rik	-1.587525
LOC630296	-1.5913484
A130040M12Rik	-1.5925378
Rnf208	-1.595085
Inpp5b	-1.5989649
Psd4	-1.5994339
Metapl1	-1.6024483
Lrch4	-1.6027976
Tssc1	-1.6067284
Ppp1r10	-1.6072657
Taf9b	-1.6086204
Neu3	-1.6093016
Ppif	-1.6103828
Rnf208	-1.6152035
Gm826	-1.6166111
Gm9805	-1.6170218
Ache	-1.618416
A430046D13Rik	-1.6202928
Pml	-1.6214796
Apob	-1.6233847
Dcaf7	-1.624348
Sphk1	-1.6248566
Mettl8	-1.6255283
3830406C13Rik	-1.6261746
D130050E23Rik	-1.6306129
Gata1	-1.633156
Dll3	-1.6355882
D330012F22Rik	-1.6359642
Zfp385a	-1.6375116
Acaca	-1.6410253
Rpap2	-1.6415151
LOC631505	-1.6417801
Slc18a2	-1.6427876
Sirt4	-1.6459413
Hexim2	-1.6459835
Ercc6	-1.6461986
Gaa	-1.6497679
Naga	-1.6522572
Batf	-1.6528306
Bat5	-1.653286
Cbfa2t3	-1.6540873
Ikzf1	-1.6604366
Slc16a10	-1.6619687
Abcc1	-1.6649479
Hus1	-1.6675936
Oprl1	-1.669081
Ccnb1ip1	-1.6700481
Ubxn2a	-1.6707928
Preb	-1.6725469
C230052I12Rik	-1.6732014
Micall2	-1.6775098
Fbxo34	-1.6807026
Gm5130	-1.6830871
Gm9523	-1.6863576
Ninj1	-1.6863732
Awat2	-1.6881684
Kcnn4	-1.6925435
Gucy1a3	-1.6966541
Gm5666	-1.6974354
5430407P10Rik	-1.7032785
Sphk1	-1.7033503
1700026L06Rik	-1.7037214
Qsox2	-1.70393
Ifitm3	-1.7040133
Tmem201	-1.7071998
Gpr97	-1.7115742
Abca2	-1.7148664
Cyth4	-1.7177995
E130309D14Rik	-1.7201952
Bid	-1.7202822
4632428N05Rik	-1.7232413
Tec	-1.7240794
Orai2	-1.7278596
Rab27b	-1.7290242
A430104N18Rik	-1.7310028
Ptk2b	-1.7311021
Gm7236	-1.7411382
Gas2l1	-1.7462426
Ptpn7	-1.7466394
Gm8893	-1.7475317
Rpia	-1.7482705
Entpd3	-1.7517043
Gm6783	-1.7531818
AI661384	-1.758303
Tspan33	-1.7616228
Tbx6	-1.7624576
Bdh1	-1.7636328
Ppargc1b	-1.7637781
Aldh1a2	-1.7652146
Chek2	-1.7722033
Cacna2d2	-1.7789049
Ubxn2a	-1.7830422
Sfpi1	-1.7907755
4632428N05Rik	-1.8013489
Itga2b	-1.8076358
Ifitm5	-1.8080956
Pf4	-1.8091303
Apoc2	-1.8141686
Ascl2	-1.8188032
Pla2g5	-1.82561
Ptprj	-1.8301432
Mrvi1	-1.8327004
9530053J19Rik	-1.8375057
Slc14a1	-1.8392806
Gm9897	-1.840715
Prkca	-1.8433447
Nap1l2	-1.8433725
Slc32a1	-1.8440841
Ank3	-1.8448441
Tnfaip8	-1.8471763
Svip	-1.8482188
Gse1	-1.8512696
Rnf141	-1.8705934
Dnm1	-1.8806894
Casp8	-1.8833343
Csf2rb2	-1.8848151
Mtap7	-1.8869886
Plb1	-1.8935378
Sgip1	-1.8945123
C2	-1.8958142
Gria4	-1.9056216
9430076G02Rik	-1.9125677
Cep70	-1.9152796
1300010F03Rik	-1.9162159
4930455C21Rik	-1.9200305
Lhpp	-1.9318105
Parm1	-1.9333588
Tspan32	-1.9463209
Rab37	-1.9509121
Cercam	-1.9513301
Ap1ar	-1.9530463
Pla2g4a	-1.9562061
Diap1	-1.9619408
Gypc	-1.9655033
Rgs10	-1.9711568
Afp	-1.9726037
BC016495	-1.9774816
Pla2g10	-1.9788078
Tcf15	-1.9789273
Hsd3b1	-1.9807307
Arhgap6	-1.9942625
Ptprj	-1.9987028
Tnfaip8	-2.0030196
Snca	-2.006805
Plcg2	-2.0074604
E130309D14Rik	-2.0079305
Diap1	-2.0080388
LOC100046165	-2.0089757
Fam43b	-2.0110648
Prkca	-2.0130334
2010300C02Rik	-2.013201
Ubxn11	-2.0232067
Nrgn	-2.0290668
Emx2	-2.0379987
Msgn1	-2.0442476
4921532D01Rik	-2.0602217
Hba-a2	-2.0736785
Hba-a1	-2.078263
Selp	-2.0884218
Ptgs1	-2.0900192
Rbp4	-2.0906236
Ttc39b	-2.0994344
Nupr1	-2.1026683
Nrip3	-2.1084173
Mpp2	-2.1206214
Mcf2l	-2.1242757
Ikzf2	-2.1519182
Def6	-2.1556027
Fam160a1	-2.1563535
Rab37	-2.163978
Soat2	-2.1835792
Bzrap1	-2.1865146
Nmnat3	-2.2004824
Nfe2	-2.2087898
Hexim2	-2.212805
Tdh	-2.2153227
LOC100045610	-2.2225544
Ttll11	-2.2490065
Gm3852	-2.2572112
Myb	-2.2597477
1110032F04Rik	-2.2671452
Ikzf2	-2.2697423
Dbx2	-2.3038673
Optn	-2.3146946
Sh3yl1	-2.3271134
Kcnmb1	-2.354421
Tmem56	-2.3756158
A130040M12Rik	-2.3997214
Klf1	-2.4013233
Adora3	-2.4697154
Emp3	-2.4778395
Cdx1	-2.4838347
Muc13	-2.5006208
Csf2rb	-2.5176044
Slco4a1	-2.5398154
Rtn4r	-2.5660772
Ubash3a	-2.574766
Spns2	-2.5840871
P2ry1	-2.645864
Mfsd2b	-2.6517146
Pgm5	-2.6987364
Pdyn	-2.7420318
P2ry6	-2.760024
Dapp1	-2.777229
Eya2	-2.817187
Ptprv	-2.8534675
Rnf43	-2.866866
Aldh1b1	-2.8705263
Mdga1	-2.9415572
Gpr56	-2.9856684
Emilin2	-3.0896764
Ank3	-3.097008
Glt28d2	-3.1210792
Kiss1r	-3.1527135
Adcy9	-3.25417
Slc32a1	-3.4049382
Dapp1	-3.4622946
Bcl11b	-3.6464684
Slc7a8	-3.7562025
Bcl11b	-3.7851803
A430089I19Rik	-3.8681126
Scn11a	-4.301617
Was	-4.6313605
Abcg1	-4.702681
Tmem229b	-4.884209
P2rx5	-5.1695075
A430089I19Rik	-5.4281263
Il10ra	-5.574936
Mcpt2	-6.428435
Igfbp5	-6.828516
Mrap	-7.3588014
Lgals9	-7.4108334
Il9r	-9.141689
Cpne7	-9.262866
Itgb3	-10.625444
Ly6f	-11.154012
Ahsp	-13.639633
Gfi1	-14.794322
Sstr1	-26.163248
Runx1	-40.54737
